# Supplementary material for: Identification and validation of regulatory SNPs that modulate transcription factor chromatin binding and gene expression in prostate cancer
Source: Oncotarget. 2016 Jul 9;7(34):54616–26. doi: 10.18632/oncotarget.10520 (PMC5338917; doi:10.18632/oncotarget.10520)
Supplement: Supplementary file 2 [file oncotarget-07-54616-s002.xlsx]

## Sheet: Sheet1
Table S1. SNP-gene pairs from combinatory eQTL and motif analysis
SNP ID	Gene	p-value	Allele frequency			Mean of normalized RNA-seq count in patient group			Allele	Allele	SNP's Genomic location	p-value	Motif, sequence (binding affinity score)	Comment
		(eQTL)	AA	AB	BB	AA	AB	BB	A	B		(BCR )
rs11316	WBSCR27	3.94e-66	229	207	58	206.4	522.6	828.3	G	C	intergenic	0.737	Half ARE, CCCGgAACAG(8.7),CCCGcAACAG(2.0)	GTEx-eQTL, multi tissues
rs2742624	UPK3A	2.9e-46	63	202	229	2894.1	2220.6	786.9	A	G	intergenic	0.454	GATA2,CCtTATCT(8.9),CCcTATCT(4.6)	GTEx-eQTL,Thyroid
rs6512130	ZNF266	1.47e-31	125	243	126	2219.7	1633	1266.7	T	G	promoter	0.759	FOXA1,GGAGTAAACc(-0.5),GGAGTAAACa(6.2)	GTEx-eQTL, multi tissues
rs3829166	NUDT13	2.44e-20	416	70	8	103	69.6	38.9	A	C	intronic	0.697	NKX3-1,AGtTACTC(0.0),AGgTACTC(6.7)	GTEx-eQTL, multi tissues
rs9925556	ZG16B	3.58e-15	248	202	44	6476.1	5007.1	3346.4	T	C	promoter	0.03	FOXA1,TACATAAACg(-1.3),TACATAAACa(5.4)	GTEx-eQTL, multi tissues
rs914187	BACE2	4.67e-09	91	217	186	7182.7	6597.6	5078.8	T	C	intronic	0.279	FOXA1,AAGACAAACa(8.5),AAGACAAACg(1.9)	GTEx-eQTL, multi tissues
rs3847414	ARHGAP12	6.75e-09	106	232	156	2185.2	1968.1	1622.1	T	C	promoter	0.055	FOXA1,aAAGCATACA(3.8),gAAGCATACA(-0.4)
rs1010442	FAM104A	2.82e-08	137	239	118	1607.1	1665	1854.8	T	C	intergenic	0.75	FOXA1,AAGACAAACg(1.9),AAGACAAACa(8.5)
rs2011345	FMO4	3.13e-08	137	221	136	115.7	134.8	175.9	C	T	intergenic	0.59	HOXB13,TTTTgTTGGA(2.2),TTTTaTTGGA(8.9)	GTEx-eQTL,Artery_Tibial
rs13395911	EFHD1	4.4e-07	176	219	99	592.9	483	355.6	T	A	intronic	0.459	FOXA1,AAAGTtAACA(4.5),AAAGTaAACA(11.1)
rs6057110	ANKRD5	9.91e-06	19	149	326	298.7	368.5	414.8	G	C	promoter	0.0108	GATA2,TCATATcT(5.3),TCATATgT(-1.4)
rs4889476	MPHOSPH6	1.31e-05	127	170	197	470	497.4	421.8	G	C	intronic	0.582	HOXB13, ATTTAcGGTC(4.8),ATTTAgGGTC(-0.4	GTEx-eQTL, stomach
rs6760963	MLPH	2.98e-05	70	180	244	14956.9	18063.2	20166.2	C	T	intronic	0.525	Half ARE,GCAAGAAtAA(-0.8),GCAAGAAcAA(5.9)
rs10795452	TRDMT1	0.00025	55	214	225	259.6	302.9	306.4	A	C	intronic	0.481	HOXB13,CTTtATTGTA(5.1),CTTgATTGTA(-1.4)
rs2401138	RERE	0.000867	222	207	65	18472.7	18648.7	15611.4	C	G	intronic	0.0448	NKX3-1,AAgTGCAC(6.5),AAcTGCAC(-0.2)
rs11568311	FAM96B	0.00196	13	55	426	1358.8	2293.1	2021.3	A	G	intergenic	0.0103	FOXA1,gCAGTACACA(0.7),aCAGTACACA(5.0)
rs11247571	ABR	0.00223	218	216	60	4074.8	4133.4	3681.6	A	G	intronic	0.368	Half ARE,GAAGaAACAG(1.6),GAAGgAACAG(8.3)
rs17774188	NDUFA9	0.00322	408	76	10	2681.9	2856.9	2101.6	G	A	intergenic	0.2	GATA2,TCTTAcCC(-1.3),TCTTAtCC(5.4)
rs2454107	PCYOX1L	0.0045	140	228	126	1068	1007.8	932.1	A	T	promoter	0.877	HOXB13,TaTTATAACA(0.8),TtTTATAACA(7.5)
rs6702939	GIPC2	0.00464	263	193	38	82.9	70.1	53.5	T	G	intergenic	0.271	Half ARE,CCCAGCAaAT(-0.8),CCCAGCAcAT(5.9)
rs868868	TDRKH	0.00588	53	225	216	961.4	1000.5	1155.7	T	C	promoter	0.334	NKX3-1,AAGTAAgC(0.1),AAGTAAaC(6.1)
rs10936845	NAALADL2	0.00653	9	82	403	1105.3	1514.8	1972.4	A	G	intronic	0.0207	GATA2,CCTTATcT(8.9),CCTTATtT(2.3)
rs8069005	CPD	0.00697	459	26	9	8206.7	7046	5100.2	C	A	intergenic	0.412	GATA2,TTTTcTCT(1.3),TTTTaTCT(8.0)
rs12137162	CAPZB	0.00848	279	181	34	12383.5	12693.2	10872.6	C	A	intronic	0.137	ARE, GGTACACAGAgTCCA(7.8),GGTACACAGAtTCCA(1.2)
rs6899987	WTAP	0.00905	274	184	36	4504.2	5345.4	5649	T	C	intronic	0.271	Half ARE,CCTAaGACAC(0.5),CCTAgGACAC(7.2)
rs912353	PSMB7	0.0105	87	219	188	5403.4	5874.7	6334.5	T	G	intronic	0.686	FOXA1,TGGGTAAATa(8.1),TGGGTAAATc(1.4)
rs1250105	CTBP1	0.0111	71	211	212	8692.1	8063.3	7709	C	T	intergenic	0.474	Half ARE,CCTGaGACTG(-1.7),CCTGgGACTG(5.0)
rs3755718	ARL6IP5	0.013	101	206	187	11343.7	10658.6	10049.5	C	T	intergenic	0.77	Half ARE,ACCAGCAtAG(-0.6),ACCAGCAcAG(6.1)
rs1320961	MYB	0.0134	258	201	35	492.8	424.3	361.5	A	T	intergenic	0.852	GATA2,TCATAaCT(-1.4),TCATAtCT(5.3)
rs2659051	KLK15	0.0138	21	178	295	144.7	316.4	365.7	C	G	intergenic	0.377	GATA2,TGTTATgT(1.7),TGTTATcT(8.4)
rs6678087	DNAH14	0.0139	115	227	152	207.5	182.7	177.9	C	T	intergenic	0.121	NKX3-1,AAGTAAtC(6.1),AAGTAAcC(0.1)
rs1891805	PMVK	0.0144	400	74	20	3064.3	2857.5	2193.9	T	C	intronic	0.326	Half ARE,CAAGGAaCAG(8.9),CAAGGAgCAG(2.2)
rs12631116	TNK2	0.025	303	171	20	4638.9	4542.2	3695.3	C	G	intergenic	0.395	NKX3-1,AGGTAcAC(6.7),AGGTAgAC(0.0)
rs1242112	LGMN	0.0261	78	237	179	7631.2	7017.2	6615.6	A	G	intronic	0.0503	FOXA1,ATGACaAACA(4.9),ATGACgAACA(-1.7)
rs1341051	PDCD4	0.0307	55	166	273	7877.1	9045.9	9259.5	G	C	intergenic	0.268	GATA2,TGTTATgT(1.7),TGTTATcT(8.4)
rs339331	RFX6	0.0324	263	186	45	116.6	69.6	22.6	T	C	intronic	0.772	HOXB13, TTTtATGAGG(8.6),TTTcATGAGG(3.6)	Pca GWAS SNPs
rs12360799	LYVE1	0.0371	77	227	190	63	90	99.9	G	C	intergenic	NA	NKX3-1,AGGTAgAG(-1.7),AGGTAcAG(4.9)
rs11980923	GTPBP10	0.0474	5	16	473	476	626.3	657.8	C	T	intergenic	0.0265	Half ARE,ACTGGCACaT(5.9),ACTGGCACgT(-0.8)
