# Supplementary material for: Identification and validation of regulatory SNPs that modulate transcription factor chromatin binding and gene expression in prostate cancer
Source: Oncotarget. 2016 Jul 9;7(34):54616–26. doi: 10.18632/oncotarget.10520 (PMC5338917; doi:10.18632/oncotarget.10520)
Supplement: Supplementary file 3 [file oncotarget-07-54616-s003.xlsx]

## Sheet: Table S4
Table S4. Prostate cancer-specific regulatory regions identified in this study
Chr	Start	End
chr1	9952	10183
chr1	11259	11436
chr1	11522	11722
chr1	29226	29519
chr1	46793	47050
chr1	89120	89385
chr1	118679	118879
chr1	235695	235950
chr1	264956	265156
chr1	344456	344656
chr1	346357	346428
chr1	368468	368718
chr1	369485	369652
chr1	423659	423887
chr1	424329	424594
chr1	456836	457036
chr1	463646	463998
chr1	523631	523831
chr1	526470	526670
chr1	559690	559890
chr1	560013	560213
chr1	566434	566634
chr1	567462	567675
chr1	569830	570030
chr1	620062	620199
chr1	620963	621252
chr1	645024	645224
chr1	650489	650689
chr1	713958	714158
chr1	714217	714417
chr1	714731	715120
chr1	716084	716100
chr1	724068	724270
chr1	724866	725066
chr1	725224	725424
chr1	725517	725717
chr1	725923	726045
chr1	726229	726437
chr1	726855	727058
chr1	728510	728710
chr1	740157	740357
chr1	741581	741781
chr1	743224	743346
chr1	747380	747580
chr1	750601	750723
chr1	750964	751210
chr1	762771	762971
chr1	767577	767699
chr1	794225	794347
chr1	855898	855971
chr1	868516	868736
chr1	901736	901936
chr1	948762	948962
chr1	960150	960264
chr1	1004709	1004909
chr1	1015222	1015422
chr1	1051657	1051739
chr1	1065753	1065804
chr1	1089384	1089584
chr1	1098242	1098442
chr1	1100962	1101162
chr1	1166207	1166329
chr1	1167340	1167540
chr1	1172870	1173070
chr1	1176317	1176517
chr1	1207886	1208172
chr1	1217214	1217420
chr1	1240111	1240311
chr1	1240390	1240590
chr1	1245954	1246154
chr1	1310450	1310766
chr1	1310804	1311064
chr1	1334736	1334944
chr1	1336281	1336508
chr1	1342541	1342741
chr1	1365173	1365236
chr1	1365367	1365373
chr1	1407023	1407145
chr1	1440287	1440547
chr1	1446593	1446793
chr1	1447376	1447576
chr1	1510199	1510423
chr1	1549993	1550193
chr1	1550640	1550840
chr1	1610226	1610426
chr1	1624134	1624334
chr1	1624473	1624706
chr1	1655693	1655941
chr1	1656111	1656233
chr1	1676392	1676592
chr1	1677720	1677920
chr1	1678267	1678467
chr1	1690313	1690435
chr1	1707191	1707391
chr1	1710329	1710529
chr1	1714464	1714699
chr1	1760217	1760417
chr1	1761031	1761129
chr1	1764988	1765188
chr1	1773075	1773275
chr1	1778590	1778829
chr1	1779116	1779238
chr1	1785124	1785351
chr1	1788888	1789065
chr1	1790188	1790464
chr1	1790778	1791003
chr1	1814913	1815113
chr1	1822483	1822683
chr1	1824040	1824214
chr1	1850714	1850828
chr1	1850966	1851034
chr1	1859635	1859786
chr1	1900792	1900881
chr1	1933395	1933595
chr1	2003614	2003758
chr1	2013545	2013745
chr1	2013746	2013987
chr1	2055620	2055754
chr1	2121092	2121292
chr1	2121548	2121748
chr1	2126490	2126690
chr1	2139757	2139957
chr1	2179309	2179509
chr1	2179979	2180235
chr1	2183255	2183567
chr1	2191032	2191077
chr1	2243066	2243266
chr1	2323037	2323237
chr1	2332189	2332389
chr1	2340336	2340536
chr1	2342334	2342609
chr1	2346795	2346995
chr1	2369473	2369770
chr1	2412190	2412312
chr1	2412500	2412700
chr1	2454832	2455032
chr1	2458739	2458939
chr1	2459640	2459840
chr1	2462429	2462543
chr1	2473041	2473241
chr1	2478394	2478594
chr1	2480244	2480491
chr1	2481666	2481788
chr1	2515296	2515496
chr1	2515783	2515983
chr1	2549293	2549493
chr1	2629168	2629290
chr1	2685670	2685775
chr1	2712293	2712413
chr1	2827953	2827974
chr1	2867487	2867521
chr1	3017776	3017928
chr1	3043832	3044032
chr1	3050366	3050445
chr1	3130368	3130548
chr1	3136243	3136319
chr1	3142732	3142832
chr1	3188568	3188757
chr1	3230396	3230518
chr1	3246551	3246702
chr1	3250554	3250756
chr1	3251989	3252248
chr1	3276353	3276490
chr1	3310234	3310326
chr1	3370949	3371149
chr1	3446074	3446281
chr1	3470041	3470241
chr1	3503923	3504134
chr1	3535611	3535723
chr1	3541257	3541267
chr1	3541406	3541471
chr1	3576534	3576669
chr1	3693155	3693336
chr1	3697576	3697797
chr1	3711790	3711990
chr1	3713043	3713243
chr1	3744742	3744794
chr1	3748355	3748517
chr1	3773715	3773915
chr1	3781484	3781684
chr1	3809401	3809541
chr1	3816875	3817075
chr1	3817258	3817458
chr1	3817932	3818132
chr1	3839390	3839560
chr1	4003000	4003171
chr1	4472052	4472190
chr1	4656952	4657074
chr1	4657247	4657505
chr1	4673143	4673334
chr1	4674462	4674662
chr1	4709244	4709281
chr1	4718708	4718888
chr1	4771272	4771292
chr1	4790323	4790410
chr1	4814260	4814451
chr1	4838149	4838345
chr1	4886217	4886414
chr1	5491051	5491212
chr1	5658149	5658349
chr1	5697317	5697482
chr1	5708562	5708648
chr1	5748646	5748799
chr1	5787368	5787578
chr1	5788252	5788372
chr1	5956452	5956652
chr1	5963697	5963897
chr1	5963970	5964170
chr1	6009218	6009418
chr1	6009475	6009675
chr1	6032202	6032322
chr1	6035313	6035435
chr1	6052549	6052669
chr1	6113131	6113180
chr1	6118810	6118987
chr1	6119151	6119372
chr1	6135935	6136033
chr1	6217987	6218216
chr1	6259670	6259870
chr1	6295936	6296136
chr1	6330587	6330699
chr1	6362643	6362843
chr1	6385697	6385851
chr1	6403673	6403917
chr1	6410512	6410684
chr1	6414220	6414365
chr1	6419909	6420026
chr1	6452139	6452339
chr1	6453727	6453927
chr1	6454115	6454315
chr1	6473031	6473290
chr1	6487802	6488002
chr1	6491191	6491279
chr1	6614497	6614741
chr1	6661209	6661413
chr1	6672865	6672987
chr1	6683393	6683593
chr1	6761824	6762139
chr1	6780133	6780309
chr1	6854349	6854518
chr1	6855985	6856162
chr1	6860886	6861086
chr1	6892978	6893128
chr1	6935945	6936001
chr1	6950050	6950156
chr1	6959789	6960009
chr1	6962861	6963061
chr1	6970019	6970219
chr1	6988872	6989054
chr1	7015564	7015678
chr1	7019596	7019852
chr1	7025634	7025812
chr1	7058432	7058622
chr1	7078954	7079047
chr1	7121169	7121224
chr1	7130580	7130702
chr1	7259021	7259144
chr1	7268062	7268195
chr1	7278432	7278554
chr1	7283696	7283858
chr1	7283864	7283896
chr1	7294504	7294648
chr1	7322856	7323044
chr1	7359526	7359628
chr1	7392236	7392436
chr1	7400079	7400339
chr1	7401677	7401799
chr1	7427434	7427540
chr1	7447702	7447902
chr1	7551385	7551456
chr1	7562434	7562523
chr1	7570872	7570937
chr1	7599858	7599998
chr1	7631984	7632364
chr1	7632849	7632971
chr1	7633040	7633240
chr1	7634576	7634776
chr1	7651839	7651935
chr1	7707313	7707345
chr1	7709014	7709214
chr1	7729637	7729833
chr1	7777860	7778060
chr1	7806105	7806227
chr1	7812997	7813119
chr1	7826897	7827096
chr1	7847432	7847632
chr1	7868398	7868593
chr1	7895245	7895379
chr1	7912962	7913162
chr1	7950877	7951067
chr1	7962937	7963059
chr1	7998219	7998353
chr1	8014122	8014348
chr1	8020988	8021188
chr1	8021407	8021763
chr1	8031199	8031432
chr1	8035247	8035447
chr1	8035462	8035584
chr1	8042404	8042604
chr1	8048022	8048222
chr1	8064966	8065208
chr1	8066519	8066719
chr1	8075128	8075328
chr1	8075567	8075767
chr1	8076014	8076136
chr1	8076363	8076485
chr1	8077467	8077716
chr1	8077727	8077927
chr1	8080247	8080447
chr1	8086305	8086505
chr1	8091473	8091557
chr1	8100736	8100936
chr1	8108977	8109177
chr1	8118529	8118822
chr1	8121412	8121622
chr1	8130462	8130584
chr1	8131051	8131268
chr1	8138174	8138374
chr1	8144107	8144307
chr1	8144343	8144543
chr1	8146681	8146803
chr1	8229897	8230116
chr1	8230318	8230519
chr1	8241796	8241996
chr1	8242344	8242799
chr1	8254705	8254779
chr1	8304455	8304673
chr1	8312508	8312658
chr1	8319218	8319437
chr1	8319736	8319954
chr1	8326896	8327018
chr1	8360171	8360371
chr1	8374534	8374583
chr1	8403560	8403739
chr1	8424676	8424750
chr1	8430544	8430672
chr1	8447504	8447704
chr1	8468167	8468289
chr1	8472623	8472882
chr1	8474761	8474961
chr1	8475289	8475411
chr1	8475808	8475930
chr1	8476111	8476233
chr1	8477838	8477960
chr1	8481170	8481370
chr1	8483986	8484108
chr1	8484636	8484836
chr1	8484883	8485083
chr1	8497643	8497843
chr1	8498598	8498798
chr1	8499258	8499554
chr1	8508831	8509031
chr1	8509195	8509430
chr1	8523312	8523434
chr1	8524075	8524275
chr1	8525089	8525289
chr1	8527516	8527716
chr1	8533025	8533150
chr1	8542966	8543287
chr1	8543717	8543971
chr1	8544265	8544465
chr1	8549479	8549698
chr1	8550415	8550615
chr1	8554013	8554213
chr1	8586001	8586221
chr1	8621263	8621410
chr1	8627190	8627516
chr1	8631351	8631473
chr1	8631692	8631978
chr1	8650112	8650312
chr1	8656277	8656477
chr1	8657669	8657869
chr1	8658246	8658368
chr1	8663207	8663407
chr1	8669479	8669729
chr1	8672281	8672550
chr1	8682135	8682212
chr1	8687890	8688012
chr1	8688724	8688924
chr1	8689375	8689589
chr1	8690334	8690537
chr1	8694525	8694725
chr1	8697732	8697932
chr1	8703993	8704193
chr1	8704300	8704422
chr1	8731401	8731601
chr1	8732836	8733078
chr1	8734633	8734833
chr1	8740852	8741052
chr1	8741420	8741663
chr1	8742033	8742233
chr1	8753319	8753519
chr1	8761081	8761203
chr1	8761626	8761826
chr1	8762391	8762592
chr1	8763476	8763707
chr1	8766503	8766703
chr1	8772600	8772800
chr1	8772900	8773022
chr1	8790093	8790361
chr1	8801802	8802002
chr1	8802170	8802389
chr1	8847413	8847658
chr1	8848695	8848895
chr1	8878590	8878790
chr1	8882934	8883117
chr1	8908896	8909096
chr1	8919534	8919727
chr1	8935728	8935850
chr1	8939233	8939433
chr1	8940173	8940552
chr1	8950035	8950235
chr1	8950365	8950565
chr1	8978290	8978462
chr1	9046301	9046501
chr1	9061937	9062176
chr1	9062346	9062771
chr1	9087473	9087673
chr1	9130623	9130833
chr1	9173246	9173338
chr1	9175987	9176113
chr1	9187720	9187920
chr1	9222921	9223121
chr1	9225475	9225675
chr1	9247155	9247355
chr1	9264586	9264775
chr1	9285588	9285788
chr1	9298724	9298924
chr1	9311989	9312189
chr1	9329307	9329445
chr1	9349172	9349361
chr1	9363348	9363492
chr1	9372370	9372565
chr1	9391924	9392062
chr1	9399037	9399169
chr1	9401569	9401679
chr1	9417918	9417967
chr1	9444795	9445037
chr1	9489068	9489268
chr1	9495265	9495483
chr1	9496382	9496645
chr1	9542643	9542806
chr1	9551188	9551320
chr1	9565499	9565609
chr1	9572477	9572677
chr1	9591270	9591367
chr1	9598008	9598208
chr1	9598213	9598335
chr1	9599114	9599385
chr1	9602330	9602452
chr1	9602694	9602816
chr1	9604563	9604918
chr1	9611772	9611972
chr1	9613807	9614035
chr1	9621514	9621714
chr1	9627100	9627300
chr1	9650418	9650547
chr1	9666993	9667193
chr1	9728360	9728498
chr1	9806791	9807094
chr1	9815487	9815687
chr1	9826231	9826324
chr1	9841819	9842067
chr1	9842311	9842511
chr1	9871329	9871687
chr1	9875264	9875464
chr1	9885207	9885407
chr1	9885625	9885825
chr1	9895484	9895653
chr1	9902928	9903140
chr1	9903584	9903854
chr1	9927772	9927777
chr1	9952675	9952875
chr1	9960531	9960746
chr1	9961939	9962139
chr1	10003387	10003587
chr1	10067473	10067606
chr1	10092089	10092289
chr1	10092622	10092973
chr1	10094674	10094874
chr1	10106110	10106318
chr1	10116360	10116601
chr1	10143228	10143295
chr1	10162085	10162285
chr1	10169501	10169750
chr1	10177276	10177578
chr1	10269851	10269973
chr1	10270102	10270302
chr1	10271583	10271783
chr1	10278767	10278967
chr1	10313890	10314098
chr1	10318081	10318188
chr1	10318559	10318588
chr1	10352287	10352487
chr1	10359224	10359457
chr1	10437553	10437753
chr1	10438296	10438496
chr1	10438682	10438882
chr1	10440719	10440919
chr1	10447701	10447901
chr1	10448091	10448291
chr1	10458711	10459021
chr1	10459436	10459636
chr1	10490364	10490564
chr1	10498779	10498983
chr1	10519471	10519713
chr1	10532600	10532902
chr1	10534883	10535127
chr1	10549913	10550144
chr1	10554950	10554981
chr1	10567541	10567741
chr1	10571026	10571324
chr1	10574784	10574984
chr1	10576269	10576469
chr1	10579285	10579505
chr1	10583152	10583377
chr1	10584189	10584311
chr1	10588774	10588974
chr1	10589945	10590038
chr1	10615818	10615896
chr1	10625955	10626261
chr1	10695439	10695639
chr1	10696117	10696317
chr1	10707091	10707137
chr1	10712778	10712978
chr1	10726056	10726256
chr1	10728372	10728572
chr1	10735082	10735284
chr1	10739765	10739965
chr1	10784337	10784537
chr1	10785622	10785822
chr1	10806092	10806264
chr1	10821545	10821745
chr1	10825875	10826075
chr1	10826218	10826340
chr1	10839257	10839457
chr1	10851866	10852066
chr1	10853525	10853735
chr1	10856643	10856878
chr1	10862522	10862722
chr1	10864115	10864315
chr1	10864345	10864545
chr1	10875128	10875328
chr1	10908304	10908471
chr1	10909395	10909590
chr1	10920870	10921032
chr1	10953403	10953603
chr1	11018807	11019007
chr1	11028444	11028784
chr1	11072549	11072900
chr1	11097832	11097955
chr1	11120141	11120341
chr1	11131528	11131728
chr1	11132016	11132331
chr1	11158526	11158648
chr1	11159807	11160050
chr1	11160262	11160462
chr1	11194429	11194637
chr1	11194744	11195007
chr1	11211245	11211433
chr1	11212282	11212554
chr1	11212945	11213061
chr1	11219183	11219313
chr1	11230285	11230485
chr1	11238475	11238626
chr1	11313338	11313545
chr1	11316353	11316585
chr1	11322670	11322961
chr1	11333442	11333642
chr1	11342071	11342271
chr1	11352539	11352739
chr1	11375231	11375351
chr1	11402882	11403020
chr1	11464366	11464646
chr1	11515871	11515993
chr1	11544429	11544596
chr1	11545492	11545543
chr1	11545669	11545692
chr1	11610827	11611027
chr1	11629790	11629990
chr1	11666404	11666526
chr1	11677492	11677614
chr1	11686796	11686936
chr1	11792200	11792267
chr1	11796000	11796200
chr1	11797460	11797677
chr1	11864490	11864690
chr1	11865974	11866335
chr1	11872841	11873143
chr1	11873936	11874136
chr1	11936580	11936719
chr1	11950898	11951098
chr1	11968207	11968421
chr1	11969703	11970003
chr1	12021375	12021497
chr1	12040824	12041024
chr1	12052096	12052296
chr1	12100813	12100938
chr1	12109795	12110039
chr1	12203779	12203893
chr1	12217828	12217959
chr1	12244404	12244480
chr1	12249059	12249201
chr1	12291198	12291398
chr1	12291475	12291675
chr1	12293363	12293563
chr1	12304700	12304900
chr1	12338054	12338176
chr1	12338883	12339083
chr1	12369773	12369973
chr1	12370566	12370766
chr1	12416117	12416317
chr1	12416539	12416781
chr1	12428796	12428976
chr1	12440450	12440650
chr1	12441318	12441518
chr1	12441642	12441842
chr1	12467462	12467698
chr1	12494385	12494731
chr1	12521429	12521629
chr1	12524762	12525052
chr1	12535748	12535948
chr1	12536148	12536413
chr1	12538335	12538457
chr1	12545700	12545900
chr1	12555789	12555978
chr1	12556557	12556831
chr1	12588429	12588629
chr1	12589448	12589624
chr1	12648343	12648481
chr1	12655896	12655998
chr1	12657893	12657999
chr1	12664436	12664562
chr1	12675435	12675635
chr1	12676034	12676234
chr1	12679994	12680091
chr1	12681992	12682114
chr1	12714135	12714333
chr1	12719117	12719221
chr1	12806047	12806229
chr1	12981655	12981825
chr1	13155282	13155482
chr1	13206219	13206319
chr1	13528354	13528454
chr1	13553968	13554020
chr1	13749214	13749329
chr1	13778203	13778263
chr1	13795910	13796032
chr1	13870492	13870723
chr1	13870816	13870861
chr1	13877429	13877529
chr1	13908818	13908927
chr1	13919536	13919736
chr1	13926299	13926413
chr1	13946491	13946671
chr1	13989176	13989376
chr1	14040645	14040846
chr1	14041803	14042064
chr1	14052491	14052626
chr1	14075786	14075986
chr1	14082805	14083005
chr1	14085654	14085854
chr1	14087550	14087750
chr1	14117991	14118191
chr1	14118418	14118540
chr1	14126127	14126339
chr1	14127812	14128108
chr1	14186498	14186816
chr1	14227729	14227884
chr1	14292417	14292539
chr1	14408089	14408279
chr1	14461705	14461949
chr1	14468930	14469052
chr1	14687617	14687755
chr1	14748670	14748875
chr1	14751079	14751354
chr1	14753390	14753590
chr1	14824412	14824534
chr1	14825421	14825686
chr1	14827061	14827261
chr1	14864979	14865133
chr1	14876627	14876725
chr1	14952259	14952410
chr1	14961010	14961035
chr1	14975506	14975628
chr1	14976579	14976779
chr1	15026961	15027161
chr1	15058519	15058655
chr1	15064805	15065081
chr1	15105725	15105866
chr1	15263823	15263945
chr1	15273980	15274121
chr1	15282441	15282798
chr1	15284807	15284993
chr1	15301006	15301085
chr1	15312855	15313010
chr1	15354157	15354322
chr1	15373123	15373205
chr1	15405417	15405482
chr1	15414655	15414804
chr1	15505768	15505798
chr1	15505850	15505968
chr1	15527159	15527359
chr1	15527426	15527626
chr1	15534409	15534609
chr1	15611184	15611384
chr1	15611575	15611775
chr1	15655382	15655564
chr1	15678971	15679077
chr1	15851482	15851682
chr1	15853137	15853337
chr1	15865294	15865494
chr1	15877848	15878062
chr1	15885769	15885969
chr1	15904344	15904466
chr1	15928074	15928274
chr1	15928963	15929163
chr1	15936718	15936918
chr1	15942392	15942592
chr1	15943551	15943751
chr1	15945305	15945505
chr1	15946840	15947040
chr1	15951868	15952068
chr1	15952651	15952861
chr1	15954567	15954767
chr1	15968901	15969101
chr1	16029599	16029704
chr1	16142150	16142292
chr1	16160788	16160990
chr1	16175984	16176184
chr1	16176614	16176814
chr1	16176972	16177172
chr1	16232517	16232607
chr1	16265860	16266211
chr1	16321106	16321265
chr1	16340273	16340341
chr1	16417834	16418011
chr1	16422075	16422272
chr1	16431873	16432073
chr1	16447556	16447772
chr1	16502594	16502794
chr1	16562723	16562978
chr1	16575079	16575480
chr1	16591362	16591592
chr1	16626793	16626915
chr1	16626943	16627143
chr1	16643240	16643440
chr1	16659615	16659815
chr1	16660854	16661054
chr1	16661209	16661409
chr1	16676389	16676511
chr1	16677254	16677489
chr1	16693459	16693707
chr1	16695140	16695340
chr1	16767830	16768030
chr1	16830103	16830303
chr1	16839935	16840057
chr1	16840487	16840805
chr1	16848322	16848522
chr1	16861436	16861602
chr1	16872354	16872427
chr1	16894670	16894870
chr1	16930883	16931170
chr1	16934743	16935047
chr1	16947592	16947792
chr1	16949969	16950169
chr1	16950406	16950776
chr1	16971137	16971259
chr1	16992583	16992705
chr1	16993259	16993468
chr1	17004683	17004832
chr1	17011349	17011523
chr1	17036409	17036531
chr1	17043225	17043398
chr1	17053682	17053928
chr1	17066731	17066931
chr1	17066983	17067236
chr1	17067733	17067855
chr1	17074871	17075071
chr1	17094939	17095133
chr1	17188512	17188554
chr1	17199277	17199477
chr1	17214791	17215009
chr1	17222366	17222689
chr1	17222718	17222840
chr1	17223206	17223328
chr1	17224289	17224489
chr1	17231583	17231916
chr1	17232391	17232591
chr1	17275139	17275339
chr1	17275603	17275803
chr1	17559663	17559863
chr1	17619413	17619613
chr1	17624554	17624732
chr1	17754835	17755035
chr1	17766069	17766269
chr1	17766817	17767017
chr1	17843492	17843681
chr1	17891210	17891410
chr1	17908754	17908876
chr1	17923654	17923843
chr1	17959238	17959303
chr1	18218845	18219005
chr1	18367707	18367889
chr1	18385835	18385944
chr1	18427088	18427196
chr1	18460931	18461068
chr1	18492147	18492347
chr1	18492937	18493137
chr1	18516894	18517064
chr1	18528514	18528733
chr1	18625295	18625551
chr1	18646641	18646792
chr1	18681264	18681450
chr1	18743912	18744112
chr1	18790904	18791104
chr1	18791277	18791399
chr1	18862141	18862319
chr1	18881180	18881380
chr1	18882935	18883076
chr1	18925774	18926045
chr1	18967454	18967581
chr1	18993204	18993404
chr1	18995345	18995545
chr1	19046601	19046708
chr1	19197027	19197139
chr1	19229660	19229980
chr1	19233603	19233669
chr1	19259024	19259183
chr1	19271429	19271629
chr1	19275588	19275783
chr1	19315469	19315669
chr1	19325781	19325981
chr1	19337067	19337267
chr1	19392848	19393076
chr1	19394138	19394205
chr1	19401621	19401724
chr1	19406491	19406732
chr1	19413916	19414192
chr1	19506514	19506636
chr1	19516234	19516476
chr1	19525842	19526042
chr1	19529948	19530148
chr1	19559173	19559373
chr1	19578155	19578355
chr1	19596458	19596513
chr1	19612077	19612117
chr1	19681123	19681323
chr1	19717881	19718024
chr1	19739229	19739429
chr1	19747018	19747395
chr1	19747875	19748075
chr1	19751377	19751583
chr1	19753746	19753983
chr1	19756759	19756959
chr1	19759542	19759742
chr1	19760123	19760323
chr1	19763327	19763449
chr1	19763923	19764045
chr1	19772436	19772777
chr1	19785631	19785753
chr1	19813179	19813379
chr1	19831345	19831535
chr1	19841041	19841292
chr1	19918270	19918486
chr1	19919608	19919730
chr1	19923345	19923545
chr1	19926296	19926496
chr1	19926595	19926795
chr1	19933830	19934126
chr1	19941662	19941784
chr1	19946327	19946527
chr1	20030283	20030483
chr1	20042215	20042337
chr1	20081072	20081194
chr1	20102893	20103093
chr1	20109506	20109706
chr1	20124588	20124788
chr1	20126745	20126945
chr1	20141636	20141807
chr1	20198841	20199013
chr1	20208707	20208814
chr1	20301433	20301580
chr1	20306944	20307079
chr1	20308495	20308733
chr1	20314278	20314478
chr1	20348232	20348432
chr1	20357254	20357369
chr1	20359064	20359267
chr1	20427491	20427674
chr1	20463615	20463815
chr1	20466839	20467039
chr1	20498811	20498953
chr1	20513720	20513882
chr1	20539476	20539676
chr1	20576884	20577084
chr1	20648119	20648241
chr1	20667688	20667810
chr1	20668215	20668337
chr1	20683408	20683551
chr1	20685288	20685410
chr1	20834573	20834629
chr1	20864881	20865030
chr1	20865395	20865512
chr1	20940288	20940488
chr1	20940791	20940991
chr1	20987855	20988055
chr1	21006688	21006888
chr1	21111261	21111488
chr1	21214145	21214294
chr1	21223335	21223535
chr1	21244367	21244567
chr1	21291411	21291611
chr1	21319283	21319483
chr1	21345704	21346012
chr1	21348761	21349025
chr1	21358098	21358220
chr1	21376618	21376828
chr1	21390669	21390871
chr1	21437550	21437668
chr1	21489741	21489941
chr1	21491615	21491815
chr1	21578483	21578720
chr1	21594629	21594674
chr1	21602951	21603201
chr1	21635375	21635609
chr1	21636500	21636523
chr1	21636673	21636700
chr1	21646144	21646342
chr1	21657155	21657277
chr1	21658774	21658992
chr1	21664453	21664575
chr1	21664844	21664966
chr1	21665248	21665448
chr1	21771780	21771980
chr1	21778622	21778859
chr1	21831698	21831785
chr1	21837596	21837715
chr1	21950150	21950350
chr1	21952118	21952416
chr1	21958715	21958738
chr1	21960845	21961273
chr1	21999745	21999815
chr1	22016351	22016533
chr1	22087599	22087833
chr1	22091562	22091762
chr1	22114590	22114790
chr1	22136951	22137093
chr1	22283835	22284104
chr1	22352360	22352560
chr1	22396747	22396947
chr1	22402343	22402543
chr1	22531709	22531727
chr1	22583886	22584104
chr1	22584416	22584538
chr1	22586461	22586745
chr1	22668622	22668822
chr1	22674985	22675189
chr1	22740733	22740933
chr1	22778193	22778520
chr1	22799172	22799480
chr1	22955712	22955889
chr1	23000748	23000903
chr1	23007337	23007527
chr1	23043812	23043888
chr1	23077225	23077249
chr1	23077794	23077988
chr1	23139540	23139731
chr1	23153215	23153415
chr1	23197211	23197266
chr1	23294361	23294420
chr1	23295844	23296017
chr1	23302993	23303115
chr1	23345774	23345896
chr1	23345985	23346296
chr1	23409647	23409847
chr1	23410189	23410458
chr1	23411300	23411570
chr1	23441768	23441840
chr1	23475696	23475896
chr1	23495395	23495419
chr1	23501596	23501758
chr1	23605266	23605466
chr1	23630303	23630330
chr1	23703949	23704190
chr1	23730379	23730501
chr1	23744201	23744313
chr1	23776544	23776744
chr1	23778632	23778832
chr1	23798292	23798418
chr1	23805411	23805611
chr1	23823671	23823793
chr1	23866430	23866585
chr1	23873837	23873959
chr1	23883104	23883304
chr1	23888813	23889211
chr1	23946291	23946354
chr1	23964064	23964177
chr1	24018094	24018294
chr1	24031739	24031861
chr1	24054010	24054390
chr1	24111418	24111618
chr1	24156893	24157068
chr1	24246549	24246749
chr1	24283693	24283815
chr1	24293188	24293388
chr1	24306774	24306974
chr1	24310951	24311347
chr1	24317601	24317801
chr1	24345375	24345631
chr1	24397414	24397536
chr1	24406728	24406875
chr1	24454366	24454491
chr1	24455398	24455598
chr1	24455625	24456006
chr1	24512928	24513116
chr1	24525902	24526043
chr1	24528577	24528719
chr1	24533130	24533244
chr1	24610364	24610622
chr1	24621215	24621451
chr1	24621680	24621802
chr1	24638933	24639055
chr1	24645982	24646182
chr1	24670228	24670439
chr1	24671949	24672071
chr1	24693711	24693805
chr1	24701869	24702069
chr1	24711312	24711529
chr1	24715982	24716104
chr1	24716234	24716434
chr1	24725607	24725729
chr1	24726736	24726941
chr1	24741970	24742092
chr1	24770017	24770162
chr1	24802332	24802532
chr1	24803005	24803205
chr1	24828792	24829087
chr1	24830339	24830548
chr1	24834786	24834969
chr1	24867597	24867799
chr1	24885653	24885837
chr1	24894604	24894804
chr1	24924348	24924548
chr1	24924602	24924802
chr1	24969298	24969498
chr1	24971510	24971710
chr1	24984329	24984529
chr1	25031793	25031915
chr1	25032299	25032499
chr1	25096875	25096997
chr1	25121046	25121246
chr1	25174602	25174800
chr1	25179865	25179987
chr1	25180417	25180631
chr1	25220063	25220275
chr1	25338790	25339000
chr1	25358636	25358852
chr1	25358930	25359052
chr1	25363735	25363926
chr1	25428008	25428130
chr1	25483719	25483969
chr1	25524566	25524688
chr1	25525236	25525450
chr1	25559673	25559873
chr1	25574072	25574272
chr1	25579326	25579633
chr1	25593985	25594185
chr1	25596323	25596483
chr1	25631591	25631700
chr1	25664377	25664489
chr1	25677211	25677294
chr1	25713666	25713866
chr1	25749828	25750013
chr1	25785314	25785436
chr1	25785603	25785804
chr1	25789246	25789446
chr1	25805312	25805434
chr1	25821551	25821751
chr1	25827639	25827947
chr1	25847063	25847185
chr1	25892760	25893059
chr1	25895285	25895407
chr1	25916846	25917124
chr1	25986400	25986485
chr1	25988093	25988210
chr1	26008496	26008696
chr1	26093272	26093452
chr1	26100022	26100225
chr1	26105939	26106139
chr1	26123032	26123154
chr1	26193906	26194106
chr1	26198748	26198948
chr1	26231260	26231460
chr1	26259000	26259139
chr1	26323604	26323748
chr1	26324535	26324657
chr1	26324746	26324946
chr1	26339447	26339647
chr1	26406520	26406730
chr1	26406745	26406867
chr1	26410774	26410951
chr1	26419905	26420105
chr1	26424233	26424394
chr1	26441096	26441300
chr1	26448430	26448769
chr1	26455896	26456083
chr1	26561595	26561717
chr1	26592987	26593187
chr1	26605507	26605707
chr1	26717389	26717589
chr1	26731261	26731471
chr1	26735133	26735331
chr1	26758552	26758752
chr1	26798896	26799018
chr1	26859018	26859218
chr1	26879314	26879514
chr1	26947437	26947559
chr1	26986731	26986853
chr1	27018738	27018860
chr1	27018983	27019183
chr1	27019395	27019517
chr1	27019526	27019826
chr1	27022002	27022244
chr1	27024562	27024762
chr1	27024785	27024985
chr1	27028930	27029130
chr1	27029580	27029702
chr1	27032364	27032564
chr1	27032940	27033140
chr1	27045621	27045821
chr1	27050062	27050184
chr1	27055274	27055474
chr1	27058061	27058335
chr1	27110528	27110728
chr1	27114229	27114503
chr1	27115704	27115904
chr1	27126136	27126393
chr1	27126672	27126901
chr1	27151335	27151535
chr1	27158417	27158519
chr1	27191566	27191766
chr1	27194444	27194566
chr1	27216680	27216880
chr1	27226892	27227092
chr1	27247985	27248185
chr1	27286828	27287053
chr1	27330394	27330491
chr1	27334684	27334884
chr1	27371191	27371301
chr1	27442240	27442482
chr1	27449229	27449429
chr1	27468259	27468528
chr1	27476794	27476994
chr1	27477689	27477811
chr1	27479982	27480182
chr1	27481608	27481858
chr1	27599127	27599327
chr1	27604690	27604827
chr1	27625970	27626170
chr1	27648583	27648783
chr1	27675714	27675914
chr1	27693474	27693682
chr1	27725388	27725584
chr1	27729128	27729237
chr1	27755226	27755415
chr1	27763109	27763309
chr1	27814501	27814743
chr1	27816741	27816941
chr1	27816989	27817268
chr1	27866674	27866863
chr1	27868923	27869153
chr1	27880862	27881089
chr1	27897139	27897145
chr1	27911915	27912115
chr1	27916115	27916312
chr1	27935239	27935422
chr1	27989735	27989877
chr1	27998659	27998859
chr1	27998987	27999187
chr1	28048550	28048750
chr1	28081854	28082054
chr1	28082363	28082640
chr1	28111005	28111205
chr1	28116138	28116260
chr1	28157133	28157333
chr1	28160258	28160286
chr1	28184714	28184873
chr1	28241166	28241366
chr1	28261369	28261708
chr1	28298283	28298484
chr1	28306170	28306385
chr1	28382974	28383174
chr1	28383705	28383905
chr1	28384727	28385084
chr1	28393290	28393490
chr1	28393820	28394020
chr1	28397771	28397971
chr1	28399121	28399321
chr1	28400433	28400674
chr1	28410447	28410647
chr1	28415041	28415241
chr1	28417613	28417931
chr1	28428800	28428922
chr1	28479749	28479949
chr1	28496706	28496882
chr1	28499347	28499593
chr1	28531825	28532010
chr1	28559425	28559625
chr1	28562476	28562676
chr1	28563160	28563360
chr1	28572914	28573114
chr1	28573836	28574036
chr1	28576036	28576359
chr1	28587803	28588003
chr1	28640563	28640741
chr1	28655388	28655588
chr1	28686328	28686442
chr1	28692565	28692687
chr1	28696152	28696352
chr1	28764619	28764875
chr1	28784307	28784507
chr1	28832245	28832480
chr1	28834732	28834932
chr1	28837375	28837575
chr1	28844631	28844831
chr1	28845405	28845605
chr1	28867200	28867400
chr1	28879211	28879504
chr1	28908248	28908448
chr1	28968712	28968912
chr1	28969354	28969554
chr1	28969635	28969757
chr1	28974329	28974529
chr1	28974711	28974911
chr1	28975142	28975351
chr1	28994629	28994961
chr1	29064423	29064623
chr1	29074724	29075003
chr1	29208665	29208860
chr1	29211497	29211697
chr1	29253517	29253717
chr1	29255012	29255212
chr1	29276754	29276954
chr1	29282755	29283020
chr1	29317716	29317916
chr1	29339289	29339489
chr1	29359431	29359631
chr1	29359988	29360188
chr1	29432501	29432739
chr1	29463092	29463211
chr1	29508508	29508717
chr1	29509987	29510187
chr1	29529324	29529524
chr1	29557367	29557530
chr1	29565774	29565974
chr1	29598337	29598522
chr1	29667488	29667684
chr1	29681730	29681910
chr1	29706126	29706285
chr1	29721029	29721181
chr1	29780105	29780247
chr1	29830799	29830949
chr1	29839944	29840054
chr1	29869107	29869286
chr1	30155786	30155999
chr1	30179240	30179400
chr1	30266009	30266105
chr1	30310050	30310200
chr1	30324522	30324722
chr1	30338669	30338855
chr1	30544305	30544475
chr1	30723528	30723650
chr1	30934586	30934786
chr1	30998933	30999133
chr1	31137340	31137552
chr1	31140977	31141099
chr1	31148397	31148731
chr1	31154612	31154812
chr1	31161156	31161354
chr1	31168166	31168366
chr1	31180992	31181146
chr1	31251349	31251510
chr1	31261538	31261733
chr1	31271525	31271723
chr1	31296922	31297180
chr1	31297313	31297513
chr1	31307414	31307614
chr1	31327077	31327224
chr1	31374073	31374273
chr1	31374591	31374791
chr1	31396069	31396269
chr1	31440108	31440308
chr1	31457879	31458079
chr1	31474989	31475244
chr1	31485743	31485943
chr1	31486065	31486265
chr1	31486268	31486468
chr1	31497635	31497757
chr1	31504111	31504239
chr1	31510870	31511070
chr1	31512999	31513199
chr1	31516469	31516770
chr1	31528555	31528755
chr1	31534786	31534908
chr1	31535417	31535617
chr1	31538507	31538708
chr1	31602828	31603028
chr1	31635684	31635837
chr1	31643620	31643820
chr1	31658594	31658777
chr1	31701973	31702173
chr1	31731527	31731823
chr1	31734879	31735079
chr1	31736388	31736510
chr1	31750038	31750238
chr1	31767736	31767936
chr1	31780895	31781180
chr1	31807939	31808123
chr1	31813771	31813971
chr1	31827278	31827478
chr1	31867661	31867771
chr1	31895364	31895564
chr1	31895725	31895787
chr1	31904774	31904974
chr1	31944514	31944741
chr1	31948138	31948338
chr1	31949826	31950026
chr1	31970968	31971162
chr1	31975994	31976194
chr1	31976723	31976940
chr1	31996870	31997161
chr1	32014649	32014749
chr1	32049843	32049942
chr1	32059663	32059852
chr1	32110661	32110861
chr1	32122933	32123006
chr1	32135823	32136023
chr1	32170369	32170590
chr1	32170628	32170828
chr1	32254130	32254390
chr1	32303560	32303682
chr1	32308485	32308765
chr1	32341604	32341708
chr1	32363195	32363490
chr1	32376612	32376812
chr1	32377798	32377998
chr1	32391960	32392160
chr1	32397681	32397881
chr1	32398077	32398348
chr1	32428256	32428437
chr1	32429784	32429978
chr1	32479324	32479524
chr1	32486116	32486238
chr1	32527153	32527344
chr1	32532176	32532376
chr1	32537901	32538101
chr1	32538324	32538597
chr1	32569798	32569998
chr1	32573507	32573707
chr1	32575008	32575208
chr1	32604656	32604911
chr1	32608395	32608641
chr1	32671164	32671294
chr1	32687852	32688052
chr1	32690021	32690221
chr1	32740371	32740373
chr1	32754919	32755119
chr1	32755976	32756279
chr1	32757375	32757615
chr1	32766227	32766427
chr1	32766495	32766695
chr1	32775658	32775858
chr1	32782032	32782260
chr1	32787423	32787647
chr1	32798724	32798924
chr1	32801693	32801844
chr1	32817101	32817301
chr1	32859945	32860145
chr1	32860219	32860427
chr1	32872204	32872608
chr1	32892687	32892809
chr1	32920444	32920636
chr1	32940617	32940868
chr1	32961880	32962114
chr1	32967618	32967900
chr1	32986117	32986182
chr1	33036303	33036503
chr1	33041614	33041814
chr1	33091858	33092058
chr1	33116024	33116309
chr1	33120908	33121108
chr1	33142535	33142735
chr1	33147140	33147384
chr1	33149940	33150140
chr1	33172221	33172421
chr1	33177929	33178106
chr1	33182256	33182456
chr1	33182466	33182666
chr1	33196918	33197118
chr1	33209483	33209683
chr1	33211821	33212021
chr1	33219934	33220134
chr1	33223095	33223295
chr1	33225084	33225286
chr1	33226889	33227089
chr1	33228987	33229256
chr1	33232843	33233125
chr1	33282889	33283089
chr1	33370503	33370691
chr1	33399681	33399890
chr1	33415180	33415302
chr1	33430380	33430580
chr1	33446875	33447075
chr1	33447298	33447604
chr1	33473519	33473607
chr1	33474231	33474585
chr1	33474597	33474719
chr1	33476649	33476849
chr1	33477006	33477206
chr1	33479531	33479731
chr1	33481055	33481255
chr1	33501745	33501945
chr1	33502448	33502793
chr1	33521289	33521485
chr1	33592788	33593047
chr1	33615070	33615270
chr1	33615547	33615766
chr1	33706198	33706398
chr1	33720721	33720921
chr1	33722490	33722690
chr1	33745192	33745512
chr1	33752259	33752459
chr1	33793400	33793600
chr1	33807939	33808139
chr1	33808401	33808601
chr1	33816278	33816478
chr1	33829905	33830020
chr1	33833503	33833645
chr1	33842484	33842684
chr1	33842723	33842949
chr1	33843689	33843889
chr1	33865907	33866107
chr1	33876158	33876358
chr1	33879653	33879853
chr1	33879925	33880205
chr1	33887281	33887481
chr1	33916408	33916661
chr1	33921480	33921656
chr1	33936212	33936334
chr1	33936598	33936798
chr1	33948095	33948327
chr1	33978336	33978483
chr1	34029412	34029612
chr1	34098865	34098882
chr1	34105812	34105934
chr1	34105969	34106169
chr1	34108925	34109091
chr1	34125314	34125675
chr1	34125940	34126201
chr1	34152736	34152976
chr1	34153042	34153164
chr1	34176910	34176923
chr1	34185739	34185882
chr1	34438753	34438909
chr1	34579670	34579819
chr1	34872055	34872255
chr1	35063619	35063763
chr1	35147195	35147317
chr1	35203775	35203970
chr1	35252205	35252359
chr1	35264770	35264880
chr1	35316071	35316313
chr1	35317111	35317311
chr1	35318385	35318539
chr1	35325333	35325584
chr1	35436552	35436658
chr1	35459552	35459752
chr1	35473593	35473793
chr1	35476444	35476745
chr1	35497236	35497436
chr1	35497517	35497717
chr1	35648001	35648223
chr1	35658309	35658509
chr1	35658620	35658942
chr1	35659290	35659490
chr1	35667819	35668086
chr1	35727472	35727584
chr1	35730624	35730824
chr1	35734074	35734274
chr1	35741926	35742126
chr1	35754435	35754635
chr1	35772579	35772701
chr1	35785558	35785862
chr1	35789467	35789667
chr1	35791928	35792316
chr1	35820979	35821209
chr1	35829255	35829455
chr1	35829618	35829740
chr1	35830155	35830355
chr1	35830713	35830913
chr1	35840413	35840643
chr1	35840803	35841003
chr1	35913888	35914088
chr1	35918108	35918312
chr1	35928925	35929109
chr1	35965483	35965683
chr1	35965729	35966016
chr1	35970986	35971186
chr1	35971381	35971581
chr1	35971639	35971863
chr1	35979595	35979795
chr1	35979799	35979999
chr1	36019554	36019793
chr1	36019958	36020158
chr1	36021841	36022041
chr1	36023172	36023372
chr1	36040786	36040986
chr1	36094760	36094981
chr1	36103300	36103500
chr1	36107097	36107372
chr1	36184475	36184683
chr1	36192575	36192734
chr1	36274985	36275283
chr1	36276038	36276238
chr1	36277734	36277885
chr1	36283556	36283756
chr1	36319689	36319889
chr1	36320939	36321168
chr1	36366985	36367146
chr1	36391395	36391595
chr1	36396640	36396840
chr1	36397347	36397547
chr1	36419889	36420089
chr1	36424258	36424458
chr1	36470353	36470672
chr1	36470881	36471081
chr1	36489168	36489368
chr1	36615129	36615329
chr1	36627229	36627458
chr1	36629136	36629426
chr1	36629712	36629912
chr1	36653860	36653982
chr1	36665626	36665989
chr1	36673018	36673218
chr1	36683295	36683495
chr1	36689632	36689967
chr1	36690910	36691110
chr1	36696893	36697094
chr1	36698160	36698360
chr1	36702118	36702318
chr1	36702490	36702690
chr1	36705455	36705740
chr1	36711276	36711476
chr1	36714303	36714544
chr1	36716670	36716901
chr1	36720187	36720387
chr1	36720835	36721035
chr1	36724358	36724618
chr1	36729800	36730000
chr1	36732187	36732387
chr1	36734722	36734844
chr1	36735009	36735270
chr1	36738578	36738700
chr1	36749183	36749383
chr1	36762668	36762893
chr1	36765683	36765883
chr1	36794410	36794610
chr1	36825622	36825729
chr1	36833660	36833860
chr1	36839458	36839658
chr1	36840098	36840298
chr1	36850089	36850289
chr1	36851646	36851846
chr1	36886481	36886603
chr1	36902541	36902731
chr1	36915936	36916136
chr1	36929935	36930135
chr1	36936454	36936626
chr1	36952691	36952727
chr1	37107500	37107671
chr1	37116242	37116327
chr1	37216432	37216540
chr1	37226720	37226895
chr1	37237354	37237489
chr1	37253111	37253233
chr1	37561375	37561561
chr1	37562187	37562350
chr1	37858910	37859093
chr1	37914881	37915115
chr1	37927232	37927490
chr1	37929781	37929981
chr1	37930571	37930933
chr1	37931315	37931515
chr1	37940078	37940278
chr1	37945337	37945537
chr1	37950243	37950538
chr1	37954167	37954367
chr1	37961566	37961773
chr1	37963538	37963888
chr1	37964852	37965069
chr1	37965150	37965350
chr1	37973497	37973948
chr1	37979146	37979346
chr1	38000048	38000354
chr1	38002344	38002544
chr1	38002671	38002871
chr1	38019831	38020127
chr1	38029340	38029540
chr1	38061432	38061632
chr1	38071706	38072118
chr1	38119811	38119900
chr1	38142285	38142485
chr1	38148196	38148284
chr1	38149806	38150005
chr1	38156115	38156389
chr1	38158031	38158235
chr1	38205019	38205219
chr1	38245668	38245870
chr1	38273343	38273543
chr1	38273748	38273948
chr1	38276720	38277023
chr1	38315346	38315546
chr1	38328113	38328313
chr1	38349393	38349555
chr1	38356178	38356376
chr1	38405723	38405923
chr1	38406074	38406274
chr1	38455682	38455887
chr1	38478234	38478583
chr1	38479000	38479200
chr1	38608408	38608608
chr1	38660235	38660435
chr1	38660698	38660898
chr1	38694476	38694659
chr1	38731914	38732016
chr1	38738235	38738425
chr1	38754979	38755105
chr1	39037399	39037600
chr1	39052851	39052944
chr1	39108103	39108290
chr1	39118268	39118446
chr1	39179439	39179648
chr1	39189882	39190150
chr1	39190996	39191268
chr1	39292031	39292231
chr1	39325461	39325661
chr1	39339111	39339311
chr1	39340807	39341007
chr1	39387750	39387872
chr1	39407492	39407692
chr1	39416564	39416764
chr1	39416811	39417011
chr1	39451592	39451792
chr1	39452328	39452589
chr1	39482227	39482462
chr1	39485245	39485485
chr1	39531285	39531537
chr1	39542165	39542365
chr1	39558098	39558283
chr1	39572144	39572344
chr1	39582592	39582820
chr1	39582967	39583167
chr1	39584506	39584706
chr1	39590326	39590448
chr1	39593232	39593432
chr1	39594759	39594881
chr1	39598332	39598454
chr1	39598897	39599135
chr1	39600218	39600418
chr1	39616507	39616776
chr1	39623987	39624187
chr1	39624991	39625191
chr1	39636089	39636289
chr1	39636720	39636920
chr1	39644592	39644811
chr1	39714887	39715112
chr1	39733969	39734169
chr1	39814044	39814257
chr1	39814354	39814554
chr1	39815044	39815244
chr1	39824276	39824476
chr1	39824915	39825158
chr1	39832212	39832415
chr1	39844082	39844273
chr1	39849943	39850143
chr1	39860396	39860596
chr1	39860945	39861310
chr1	39891376	39891665
chr1	39925431	39925553
chr1	39986058	39986260
chr1	39992893	39993093
chr1	40006898	40006981
chr1	40010077	40010322
chr1	40040865	40041065
chr1	40041411	40041611
chr1	40042364	40042564
chr1	40071979	40072096
chr1	40111118	40111278
chr1	40118937	40119149
chr1	40167277	40167399
chr1	40185864	40185912
chr1	40216745	40216945
chr1	40219730	40219942
chr1	40220699	40220799
chr1	40224687	40224773
chr1	40230952	40231048
chr1	40231221	40231476
chr1	40259505	40259627
chr1	40262711	40262911
chr1	40265340	40265476
chr1	40282770	40282810
chr1	40291509	40291656
chr1	40292206	40292406
chr1	40295684	40295879
chr1	40301748	40301904
chr1	40308072	40308304
chr1	40316324	40316525
chr1	40317948	40318161
chr1	40318550	40318931
chr1	40324346	40324546
chr1	40325597	40325797
chr1	40325881	40326081
chr1	40337312	40337512
chr1	40338047	40338247
chr1	40342712	40342969
chr1	40343022	40343331
chr1	40343924	40344124
chr1	40348727	40348927
chr1	40349103	40349303
chr1	40358269	40358488
chr1	40358968	40359161
chr1	40423142	40423221
chr1	40454374	40454766
chr1	40467503	40467703
chr1	40467847	40468047
chr1	40490445	40490773
chr1	40495316	40495516
chr1	40496339	40496539
chr1	40502377	40502602
chr1	40502849	40502971
chr1	40505167	40505367
chr1	40506247	40506447
chr1	40512311	40512511
chr1	40518039	40518198
chr1	40524333	40524533
chr1	40525302	40525424
chr1	40536390	40536590
chr1	40563025	40563055
chr1	40605949	40606230
chr1	40609847	40609933
chr1	40626891	40627091
chr1	40723539	40723786
chr1	40723809	40723931
chr1	40733374	40733750
chr1	40746704	40746904
chr1	40747451	40747804
chr1	40758454	40758654
chr1	40767688	40767921
chr1	40771126	40771326
chr1	40772040	40772344
chr1	40804458	40804658
chr1	40845647	40845847
chr1	40848393	40848640
chr1	40848948	40849148
chr1	40849236	40849358
chr1	40849840	40850040
chr1	40870625	40870749
chr1	40877075	40877275
chr1	40974247	40974504
chr1	40997135	40997335
chr1	41057812	41058070
chr1	41127563	41127692
chr1	41157198	41157398
chr1	41158602	41158802
chr1	41159312	41159512
chr1	41177391	41177591
chr1	41178123	41178393
chr1	41215199	41215369
chr1	41215583	41215783
chr1	41216302	41216502
chr1	41217805	41218007
chr1	41315759	41315947
chr1	41328402	41328669
chr1	41334037	41334247
chr1	41395929	41396129
chr1	41418214	41418397
chr1	41433532	41433770
chr1	41445393	41445593
chr1	41446831	41447031
chr1	41447870	41448070
chr1	41448585	41448785
chr1	41469300	41469674
chr1	41509927	41510160
chr1	41510362	41510562
chr1	41511571	41511809
chr1	41512177	41512377
chr1	41516822	41517189
chr1	41567876	41568082
chr1	41574881	41575107
chr1	41575379	41575579
chr1	41584168	41584368
chr1	41584555	41584771
chr1	41618330	41618633
chr1	41620012	41620212
chr1	41620265	41620387
chr1	41637873	41638077
chr1	41639903	41640103
chr1	41641311	41641596
chr1	41681407	41681609
chr1	41682215	41682435
chr1	41698163	41698390
chr1	41703421	41703648
chr1	41703932	41704136
chr1	41704226	41704426
chr1	41705902	41706205
chr1	41711434	41711634
chr1	41712010	41712015
chr1	41714960	41715107
chr1	41715354	41715554
chr1	41807812	41808012
chr1	41819540	41819578
chr1	41824621	41824711
chr1	41834998	41835158
chr1	41853338	41853460
chr1	41880755	41880808
chr1	41898079	41898279
chr1	41908589	41908821
chr1	41915248	41915564
chr1	41915765	41915965
chr1	41916524	41916724
chr1	41928047	41928247
chr1	41940148	41940330
chr1	41948190	41948439
chr1	41962039	41962105
chr1	41966193	41966492
chr1	41980317	41980517
chr1	42003636	42003739
chr1	42039860	42040059
chr1	42083755	42083955
chr1	42088996	42089196
chr1	42131203	42131378
chr1	42133159	42133359
chr1	42154774	42154882
chr1	42160945	42161120
chr1	42238829	42238995
chr1	42242590	42242743
chr1	42246641	42246841
chr1	42255194	42255394
chr1	42255546	42255746
chr1	42256080	42256280
chr1	42277890	42277941
chr1	42315178	42315324
chr1	42326030	42326230
chr1	42326475	42326705
chr1	42327507	42327707
chr1	42347224	42347424
chr1	42347800	42348026
chr1	42392893	42393093
chr1	42547201	42547379
chr1	42612696	42612849
chr1	42617927	42618099
chr1	42631529	42631690
chr1	42639693	42639893
chr1	42642548	42642748
chr1	42643371	42643580
chr1	42655991	42656191
chr1	42658428	42658628
chr1	42663984	42664184
chr1	42680276	42680543
chr1	42692423	42692623
chr1	42725153	42725353
chr1	42729901	42730101
chr1	42778343	42778543
chr1	42779723	42779923
chr1	42785835	42786035
chr1	42786672	42786872
chr1	42800946	42801146
chr1	42801868	42802068
chr1	42805770	42806087
chr1	42806574	42806696
chr1	42890972	42891212
chr1	42921627	42921827
chr1	42922061	42922261
chr1	42928666	42928866
chr1	43123526	43123726
chr1	43123910	43124163
chr1	43140004	43140236
chr1	43140397	43140597
chr1	43147889	43148089
chr1	43154015	43154215
chr1	43159389	43159683
chr1	43197542	43197724
chr1	43203018	43203181
chr1	43226973	43227173
chr1	43232959	43232986
chr1	43288852	43289052
chr1	43306606	43306954
chr1	43319459	43319659
chr1	43389880	43390080
chr1	43404891	43405091
chr1	43408083	43408283
chr1	43409068	43409190
chr1	43409978	43410100
chr1	43412264	43412464
chr1	43414937	43415137
chr1	43427505	43427705
chr1	43439052	43439248
chr1	43462127	43462452
chr1	43462613	43462693
chr1	43475082	43475101
chr1	43478392	43478476
chr1	43505076	43505276
chr1	43522670	43522870
chr1	43540039	43540211
chr1	43585798	43585824
chr1	43586128	43586328
chr1	43586995	43587195
chr1	43613427	43613558
chr1	43618768	43618968
chr1	43637901	43638120
chr1	43693062	43693210
chr1	43701026	43701148
chr1	43701413	43701686
chr1	43707198	43707307
chr1	43722586	43722786
chr1	43731021	43731272
chr1	43735495	43735617
chr1	43736142	43736342
chr1	43779594	43779744
chr1	43814976	43815176
chr1	43815633	43815921
chr1	43817523	43817723
chr1	43823729	43823929
chr1	43824432	43824651
chr1	43855362	43855562
chr1	43861280	43861512
chr1	43861868	43862210
chr1	43862270	43862392
chr1	43893341	43893520
chr1	43920940	43921140
chr1	43924985	43925185
chr1	43958521	43958820
chr1	43974836	43975032
chr1	43994968	43995037
chr1	43996114	43996314
chr1	44003159	44003505
chr1	44007241	44007441
chr1	44007842	44008052
chr1	44011571	44011771
chr1	44014126	44014326
chr1	44015876	44016076
chr1	44037933	44037982
chr1	44099104	44099300
chr1	44108410	44108657
chr1	44108810	44109010
chr1	44116107	44116307
chr1	44136911	44137119
chr1	44174162	44174393
chr1	44181808	44182008
chr1	44196534	44196734
chr1	44223540	44223778
chr1	44229259	44229372
chr1	44258924	44259230
chr1	44296621	44296821
chr1	44304163	44304363
chr1	44313461	44313661
chr1	44314233	44314433
chr1	44318882	44319046
chr1	44324042	44324242
chr1	44340365	44340565
chr1	44340961	44341047
chr1	44358257	44358541
chr1	44412224	44412527
chr1	44435702	44435741
chr1	44440464	44440664
chr1	44441063	44441263
chr1	44451769	44451813
chr1	44457188	44457388
chr1	44502326	44502507
chr1	44619517	44619717
chr1	44619843	44620043
chr1	44620370	44620570
chr1	44662319	44662492
chr1	44678944	44679268
chr1	44749245	44749445
chr1	44759450	44759650
chr1	44793667	44793912
chr1	44794787	44794987
chr1	44810576	44810836
chr1	44827383	44827491
chr1	44879806	44879931
chr1	44884125	44884247
chr1	44889587	44889662
chr1	45042319	45042493
chr1	45050008	45050150
chr1	45069580	45069671
chr1	45093051	45093196
[truncated: 97,137 more rows]

## Sheet: Table S5
Table S5. All SNPs present in regulatory regions
Chr	Chr Position	SNP ID
chr1	24621301	rs11249073
chr1	229206079	rs6426532
chr1	59762955	rs3738172
chr1	89144256	rs1565497
chr1	40733658	rs7516571
chr1	200877562	rs7554511
chr1	19413926	rs12075030
chr1	201430274	rs6690563
chr1	4814400	rs428001
chr1	202662356	rs4362037
chr1	151515188	rs12121608
chr1	64472656	rs285393
chr1	96630199	rs17422897
chr1	217522466	rs2646803
chr1	26441207	rs2783681
chr1	20683434	rs10916774
chr1	65420899	rs11208555
chr1	218632925	rs11118109
chr1	184371886	rs16823118
chr1	153991877	rs16835720
chr1	7019816	rs1013248
chr1	156182710	rs2241107
chr1	205533082	rs11240521
chr1	55743297	rs1874774
chr1	85927463	rs480414
chr1	5748792	rs709189
chr1	62034663	rs17122427
chr1	151962689	rs12083193
chr1	204367668	rs3014622
chr1	162630679	rs10799861
chr1	110490341	rs17025223
chr1	168365929	rs1407947
chr1	117474876	rs2998183
chr1	3504073	rs12139206
chr1	113798723	rs773612
chr1	182988414	rs12126434
chr1	187291219	rs1496089
chr1	222628669	rs1890071
chr1	95248912	rs7538635
chr1	223603882	rs825134
chr1	100151397	rs12124956
chr1	111897335	rs11102257
chr1	14118119	rs1980471
chr1	246873394	rs3007316
chr1	229250187	rs17583896
chr1	46813267	rs4660345
chr1	92024668	rs2048068
chr1	176536889	rs10913204
chr1	220908088	rs774139
chr1	164652746	rs10918056
chr1	171889347	rs10798751
chr1	153706699	rs6427183
chr1	180980443	rs10910849
chr1	214502374	rs7419021
chr1	205494924	rs16855729
chr1	204118360	rs1997034
chr1	39339256	rs2296456
chr1	183056372	rs10911236
chr1	92256626	rs284142
chr1	101340134	rs12039319
chr1	4657295	rs651695
chr1	191210269	rs1760376
chr1	171322446	rs1963273
chr1	207968257	rs14374
chr1	3252007	rs4648478
chr1	100202723	rs4333869
chr1	108281720	rs7519428
chr1	45050047	rs270709
chr1	46813967	rs17361805
chr1	167510996	rs2143300
chr1	120286863	rs17258425
chr1	62761647	rs2765268
chr1	40490662	rs12730176
chr1	36936601	rs3917984
chr1	46487168	rs946526
chr1	46830447	rs12062
chr1	55354302	rs3170766
chr1	94793878	rs7535547
chr1	152059580	rs16833835
chr1	152171707	rs10888467
chr1	151762108	rs868868
chr1	108079073	rs651844
chr1	35754525	rs12059022
chr1	209918503	rs3817821
chr1	59755941	rs835363
chr1	175935741	rs16849458
chr1	85743741	rs2735592
chr1	207472189	rs2802236
chr1	207803278	rs7517706
chr1	184473414	rs10911604
chr1	164571371	rs10800039
chr1	25892880	rs3924486
chr1	193084045	rs10733078
chr1	177749374	rs968686
chr1	69554417	rs2456910
chr1	165425536	rs7519141
chr1	234359232	rs637365
chr1	62102676	rs17122557
chr1	222562019	rs17163084
chr1	7551455	rs7526892
chr1	77913517	rs1874817
chr1	13946497	rs11587701
chr1	113008221	rs1175646
chr1	116996427	rs12067788
chr1	146548190	rs535827
chr1	164277900	rs12082631
chr1	171917875	rs7513103
chr1	183058452	rs41475048
chr1	184559679	rs1970391
chr1	192375441	rs4017739
chr1	192511183	rs10489868
chr1	198545552	rs1080976
chr1	198666970	rs12406698
chr1	199551160	rs2786734
chr1	201118704	rs2147797
chr1	203260500	rs4543864
chr1	222019354	rs6673674
chr1	227494029	rs7518813
chr1	231037022	rs2185099
chr1	232824325	rs41400846
chr1	233520909	rs1294226
chr1	235011530	rs10797566
chr1	236313127	rs7520258
chr1	236802016	rs577193
chr1	236802093	rs679655
chr1	25338799	rs10489161
chr1	110470764	rs333947
chr1	167766425	rs2863268
chr1	173389640	rs4294450
chr1	197751482	rs2477069
chr1	202512246	rs3767406
chr1	207191936	rs3020
chr1	228184091	rs2760062
chr1	246830488	rs4335342
chr1	119841593	rs1418023
chr1	225610906	rs6686611
chr1	42928730	rs12047502
chr1	151809066	rs11204897
chr1	201051582	rs6689533
chr1	47155098	rs2241863
chr1	147102854	rs12037951
chr1	45187285	rs11211026
chr1	101109431	rs17412577
chr1	193175933	rs1536100
chr1	167511035	rs1043310
chr1	167763151	rs16859676
chr1	187729284	rs9943140
chr1	118295925	rs4659059
chr1	246537683	rs6674691
chr1	220510703	rs9970755
chr1	225418456	rs650112
chr1	85244918	rs9660683
chr1	190658639	rs10429895
chr1	68021906	rs7530157
chr1	168837394	rs12134579
chr1	94031172	rs17110076
chr1	54262163	rs9436477
chr1	71987496	rs12754625
chr1	147806844	rs7516613
chr1	4657049	rs526695
chr1	190540007	rs10920754
chr1	110107044	rs6537830
chr1	167719300	rs16859532
chr1	68280473	rs2249594
chr1	232409847	rs10910648
chr1	168159890	rs1040404
chr1	205461535	rs1041310
chr1	19763396	rs12137162
chr1	232678681	rs811528
chr1	201690545	rs475210
chr1	187729787	rs3095425
chr1	167929037	rs11578006
chr1	84220236	rs6576940
chr1	167919963	rs202273
chr1	62190897	rs17122715
chr1	101483512	rs6660290
chr1	36627445	rs4653163
chr1	246479179	rs10924689
chr1	55193872	rs1925653
chr1	154380784	rs11265610
chr1	159986339	rs6692354
chr1	116108858	rs17038574
chr1	184394956	rs12145326
chr1	110778745	rs2784149
chr1	169543777	rs2213873
chr1	24610584	rs12121909
chr1	209961023	rs742215
chr1	112491532	rs1893737
chr1	169090971	rs2982468
chr1	99800813	rs17120238
chr1	212402363	rs17018792
chr1	151945779	rs16833728
chr1	37961613	rs2294873
chr1	222795118	rs17163303
chr1	41620316	rs16827938
chr1	70598841	rs11801993
chr1	212375359	rs1967115
chr1	208121860	rs11582914
chr1	224486889	rs16846293
chr1	54810970	rs12092071
chr1	239881203	rs1431719
chr1	117690758	rs2358817
chr1	14408108	rs3817958
chr1	246330062	rs10924527
chr1	177842162	rs943764
chr1	9417946	rs9435244
chr1	57023932	rs10736393
chr1	111038840	rs815324
chr1	11194591	rs3730381
chr1	179900199	rs539181
chr1	53642449	rs3102047
chr1	46505309	rs1707321
chr1	121184898	rs4844381
chr1	233378275	rs6424177
chr1	85175584	rs2994429
chr1	225775962	rs17502774
chr1	199847353	rs16845646
chr1	64238724	rs589465
chr1	41915883	rs17358725
chr1	119030698	rs10923574
chr1	145543917	rs16827016
chr1	169028438	rs4656646
chr1	217811928	rs11117900
chr1	186537591	rs10911886
chr1	171110869	rs2281006
chr1	199878514	rs2809967
chr1	219688345	rs1547724
chr1	118467639	rs2208375
chr1	249168436	rs12032643
chr1	8704059	rs2401138
chr1	151224320	rs4971024
chr1	225610861	rs6678087
chr1	18791011	rs12409379
chr1	48024773	rs2457070
chr1	21664475	rs3026815
chr1	112312334	rs544941
chr1	171322521	rs2011345
chr1	10739863	rs17035549
chr1	167135333	rs12021649
chr1	220137006	rs10779390
chr1	167512098	rs12048110
chr1	77217458	rs962667
chr1	85039318	rs11164009
chr1	205812614	rs960603
chr1	226521192	rs10915975
chr1	47159109	rs3766217
chr1	200682624	rs1389643
chr1	147735787	rs6666013
chr1	19753847	rs11583187
chr1	9285721	rs10489436
chr1	169478781	rs12025910
chr1	203741368	rs3737973
chr1	115919799	rs1942216
chr1	180127036	rs16855344
chr1	167513723	rs12042693
chr1	208125204	rs11118958
chr1	151372047	rs2296840
chr1	189520505	rs10922227
chr1	203829738	rs11240607
chr1	146709877	rs7537483
chr1	172439443	rs2213738
chr1	116296631	rs17034477
chr1	117939268	rs17185254
chr1	230294916	rs2144300
chr1	240040098	rs6682181
chr1	7633144	rs12059360
chr1	80927187	rs11163019
chr1	6009296	rs10864284
chr1	55354335	rs4927176
chr1	222183756	rs12139468
chr1	151707765	rs1781417
chr1	99922216	rs10875223
chr1	154955724	rs10908449
chr1	165505052	rs17415428
chr1	15354296	rs16851160
chr1	4838241	rs414909
chr1	61609007	rs334728
chr1	221401658	rs11118670
chr1	224584723	rs12755816
chr1	12217852	rs1148459
chr1	198129713	rs16842469
chr1	86947975	rs1321694
chr1	113564644	rs1728232
chr1	171490832	rs10913167
chr1	154400799	rs6427658
chr1	31511004	rs7537241
chr1	55743330	rs1874775
chr1	43409179	rs12718444
chr1	19763379	rs12137160
chr1	165003462	rs11589386
chr1	55599219	rs1165237
chr1	237176329	rs4659765
chr1	224617323	rs7526329
chr1	212375336	rs1967114
chr1	232562732	rs10910460
chr1	207999200	rs2724373
chr1	48247077	rs3850885
chr1	231884772	rs884158
chr1	182631167	rs6686466
chr1	45166513	rs2355710
chr1	246613133	rs7527610
chr1	84812102	rs178367
chr1	108625947	rs1414674
chr1	183800850	rs2500118
chr1	225676571	rs12043633
chr1	225676582	rs17500814
chr1	229307912	rs408854
chr1	167160959	rs11580495
chr1	80858509	rs1549557
chr1	225924178	rs16845221
chr1	80858494	rs1549556
chr1	169028348	rs4656174
chr1	110502622	rs450299
chr1	10447792	rs4846216
chr1	169215068	rs3766082
chr1	80866672	rs17104790
chr1	227200718	rs2183835
chr1	76457475	rs1612901
chr1	115000060	rs6656726
chr1	207226272	rs2629663
chr1	36424338	rs716924
chr1	230237282	rs10746509
chr1	151945629	rs3007700
chr1	92256660	rs1192529
chr1	161979841	rs6674320
chr1	173542864	rs6691482
chr1	183885270	rs12562685
chr1	186967193	rs1474797
chr1	200438701	rs9287107
chr1	220985811	rs903319
chr1	235111050	rs7512010
chr1	33147143	rs360510
chr1	40626918	rs10493090
chr1	47109251	rs1273237
chr1	47109328	rs1933932
chr1	54764241	rs17392743
chr1	68663847	rs17130567
chr1	65950230	rs7524834
chr1	212702723	rs6659881
chr1	108576267	rs9803640
chr1	46830430	rs10252
chr1	152177086	rs878649
chr1	230818304	rs3789651
chr1	33142694	rs1136258
chr1	193082883	rs6665069
chr1	19739310	rs12062411
chr1	31602926	rs6688296
chr1	92786742	rs11589858
chr1	62504715	rs6661849
chr1	76899975	rs17098975
chr1	34109053	rs370197
chr1	172497501	rs13376238
chr1	94688051	rs7554714
chr1	5658267	rs10907201
chr1	201475220	rs10920214
chr1	217522491	rs17046085
chr1	42255221	rs239341
chr1	120255126	rs478093
chr1	101235841	rs1409423
chr1	145395604	rs12091564
chr1	45264545	rs6676749
chr1	115899071	rs10858079
chr1	244920820	rs2134271
chr1	32766292	rs7543692
chr1	40301897	rs230275
chr1	167713078	rs7537128
chr1	204983374	rs2841632
chr1	34438881	rs502199
chr1	235030325	rs2673968
chr1	235793821	rs7516308
chr1	169692132	rs4786
chr1	23295929	rs309531
chr1	246780619	rs3124075
chr1	224361454	rs16844823
chr1	222763215	rs3008650
chr1	210880925	rs11119576
chr1	246862588	rs10924809
chr1	109226842	rs7544890
chr1	160102060	rs6686067
chr1	222703481	rs17163155
chr1	68226482	rs506290
chr1	236314586	rs9661110
chr1	221480758	rs12120116
chr1	68680929	rs989842
chr1	218476130	rs17047589
chr1	44793760	rs11210982
chr1	39992938	rs9438922
chr1	82193885	rs12731373
chr1	77729805	rs1167220
chr1	115835841	rs2747058
chr1	51981817	rs12735390
chr1	206651725	rs17433909
chr1	230779266	rs11122565
chr1	204412402	rs12080511
chr1	62733826	rs17123303
chr1	90018974	rs2045583
chr1	92310874	rs6686126
chr1	106810917	rs7519669
chr1	168266335	rs11589681
chr1	43408279	rs6657798
chr1	43707283	rs10493115
chr1	54826087	rs17110479
chr1	192546301	rs12059774
chr1	172244659	rs12062308
chr1	151763246	rs3811414
chr1	198651191	rs3767744
chr1	94270328	rs6688926
chr1	205392408	rs11240481
chr1	84785406	rs316663
chr1	84812062	rs6670929
chr1	35929008	rs11583031
chr1	167433195	rs16859072
chr1	20577030	rs4655167
chr1	116307398	rs10923418
chr1	203208696	rs10920589
chr1	198145308	rs16842503
chr1	47496983	rs12041262
chr1	12714228	rs6680005
chr1	15936854	rs7545080
chr1	204255262	rs4077545
chr1	184264423	rs12735902
chr1	173266444	rs10798267
chr1	101235885	rs1409424
chr1	227950111	rs7539282
chr1	59434160	rs17118457
chr1	117601238	rs2477721
chr1	222845411	rs3008634
chr1	65381861	rs12563017
chr1	230768131	rs4846998
chr1	173354201	rs9650993
chr1	83324041	rs12137283
chr1	121289002	rs17842566
chr1	8741438	rs12122666
chr1	203366505	rs7531821
chr1	240352790	rs1341815
chr1	246161454	rs1890327
chr1	218744152	rs17048147
chr1	96674597	rs3903882
chr1	18516989	rs1539051
chr1	183494214	rs12117885
chr1	55324150	rs12133305
chr1	48436826	rs12407078
chr1	168366061	rs2300571
chr1	178543710	rs6657411
chr1	200234381	rs10919870
chr1	45732314	rs2839963
chr1	220112147	rs2889877
chr1	3252104	rs2483278
chr1	18427145	rs9659104
chr1	204131631	rs11571080
chr1	228184038	rs12409478
chr1	99811487	rs10493911
chr1	12806196	rs3000920
chr1	169484767	rs9332701
chr1	15527323	rs4661326
chr1	169543750	rs2213872
chr1	167035924	rs10918612
chr1	182834817	rs13373977
chr1	71817369	rs11209772
chr1	85743689	rs11800577
chr1	230294989	rs1555290
chr1	222006206	rs3922653
chr1	62106422	rs7539087
chr1	201430285	rs11591030
chr1	185312166	rs7550745
chr1	102263414	rs17125441
chr1	155113104	rs4971073
chr1	203831261	rs11240609
chr1	93788041	rs7545358
chr1	212402580	rs1472226
chr1	233467618	rs1294308
chr1	165373302	rs3820364
chr1	214811244	rs2070065
chr1	205533181	rs17419308
chr1	246666882	rs10924756
chr1	61767141	rs10489912
chr1	220263059	rs12136801
chr1	182834764	rs9425563
chr1	175131340	rs34370567
chr1	8304607	rs4908744
chr1	62761764	rs2765269
chr1	43154201	rs12077305
chr1	244826033	rs7550009
chr1	204790917	rs2065161
chr1	234752588	rs1887917
chr1	159820026	rs2501331
chr1	14825658	rs12136164
chr1	66727898	rs519712
chr1	211854329	rs1773356
chr1	42083776	rs12404944
chr1	31701981	rs1107427
chr1	2369498	rs4592207
chr1	39179454	rs12048126
chr1	225795385	rs6666276
chr1	223853440	rs10916015
chr1	200379969	rs12031931
chr1	55043533	rs17110727
chr1	108325221	rs10881483
chr1	9613871	rs6664362
chr1	183835393	rs9425324
chr1	249168610	rs6659450
chr1	99922406	rs10875225
chr1	175440469	rs7548041
chr1	164652809	rs923426
chr1	244490369	rs602620
chr1	154995503	rs2242193
chr1	217898239	rs17674751
chr1	221396325	rs2378454
chr1	168728472	rs734123
chr1	117019103	rs1547110
chr1	161014727	rs2516837
chr1	214811174	rs2280049
chr1	208142203	rs11118965
chr1	246613039	rs7518504
chr1	177841895	rs2902202
chr1	187492543	rs7535036
chr1	113334191	rs10857976
chr1	108479087	rs1412656
chr1	227255043	rs16846919
chr1	177867445	rs642953
chr1	233378349	rs6424178
chr1	219704648	rs7524228
chr1	229373333	rs7513494
chr1	163605366	rs6681838
chr1	202077395	rs4074803
chr1	164800483	rs9887944
chr1	59697917	rs17536757
chr1	239751101	rs4507997
chr1	246161794	rs1890329
chr1	95473441	rs11589700
chr1	192660401	rs1933705
chr1	198807259	rs4141743
chr1	115919883	rs17163860
chr1	62113102	rs7544197
chr1	197438984	rs7515671
chr1	13989227	rs2486182
chr1	235243264	rs11580121
chr1	227205402	rs3795454
chr1	113796814	rs773615
chr1	188000058	rs1407697
chr1	211353617	rs6660245
chr1	183713441	rs1926830
chr1	71154417	rs2152134
chr1	228416601	rs1771474
chr1	167536744	rs16859247
chr1	220988937	rs2807842
chr1	113496718	rs17030816
chr1	219692313	rs11118327
chr1	201690478	rs637929
chr1	119610764	rs12567198
chr1	224294870	rs10916301
chr1	226619227	rs10915994
chr1	219693220	rs2820464
chr1	184320360	rs12087924
chr1	232953612	rs12025856
chr1	33829937	rs7545146
chr1	61564006	rs17376574
chr1	94488326	rs2282229
chr1	41469404	rs4364871
chr1	233815034	rs3893324
chr1	120351811	rs17838168
chr1	116211763	rs17500488
chr1	151748425	rs3923394
chr1	153893023	rs10494303
chr1	229195620	rs4654714
chr1	239751065	rs4376722
chr1	200446986	rs16846760
chr1	17559676	rs3750297
chr1	116991566	rs17035667
chr1	219693188	rs7550435
chr1	231013592	rs1028543
chr1	116929335	rs10924076
chr1	191605759	rs2814609
chr1	41835061	rs11581271
chr1	221480857	rs11118691
chr1	10908412	rs1292666
chr1	54873109	rs7527646
chr1	240042689	rs540893
chr1	167536708	rs16859243
chr1	168526103	rs1024176
chr1	223686843	rs6701160
chr1	165512130	rs6682428
chr1	241821181	rs6429284
chr1	64394124	rs6671129
chr1	119443768	rs10157541
chr1	201005806	rs1995681
chr1	94724719	rs1756245
chr1	110392288	rs12568077
chr1	167617699	rs10489193
chr1	167617749	rs12065514
chr1	168312082	rs2076061
chr1	168574698	rs1933089
chr1	183829353	rs12129684
chr1	186966664	rs10752990
chr1	178659933	rs3922812
chr1	94088363	rs932523
chr1	54129382	rs17109072
chr1	111903163	rs1856106
chr1	58399331	rs1202770
chr1	220263074	rs904327
chr1	219486485	rs12135592
chr1	62641484	rs12040893
chr1	162114495	rs6427652
chr1	168436436	rs7543621
chr1	78463868	rs4130548
chr1	146687250	rs1822312
chr1	79073777	rs273231
chr1	159928059	rs2789426
chr1	87865556	rs12408684
chr1	179265935	rs2246677
chr1	232678611	rs16857617
chr1	232442369	rs1416036
chr1	47069845	rs11211322
chr1	156163695	rs2842879
chr1	224716938	rs712072
chr1	210731905	rs12566628
chr1	24525996	rs870549
chr1	47223894	rs17102513
chr1	184048111	rs1409811
chr1	40502500	rs12070880
chr1	154904840	rs1891805
chr1	36929988	rs3806289
chr1	205768309	rs4396169
chr1	108245664	rs17019729
chr1	25180512	rs7549156
chr1	95249306	rs12743267
chr1	93487349	rs2785601
chr1	210580850	rs10489382
chr1	203031315	rs11579055
chr1	236801818	rs1544970
chr1	236801947	rs16834086
chr1	234623253	rs271744
chr1	237708049	rs2618667
chr1	230023423	rs16850535
chr1	218786549	rs2965012
chr1	82144781	rs609271
chr1	82147405	rs558810
chr1	78504411	rs6702939
chr1	246590002	rs11800474
chr1	85732941	rs962409
chr1	235877739	rs6663926
chr1	203132307	rs3766555
chr1	7562436	rs1725261
chr1	2454930	rs2494624
chr1	96976835	rs1116866
chr1	43412455	rs900835
chr1	111992095	rs1264899
chr1	92283025	rs17131572
chr1	114447914	rs971173
chr1	234752606	rs11586040
chr1	187446839	rs2891279
chr1	167684723	rs12724854
chr1	78504264	rs6699769
chr1	79839639	rs12734357
chr1	152007714	rs16833797
chr1	211643672	rs17017513
chr1	220985828	rs7524572
chr1	8312582	rs12089847
chr1	20198937	rs7553638
chr1	221555649	rs17436933
chr1	116721566	rs7540424
chr1	220084159	rs12094370
chr1	205916175	rs11801695
chr1	182938516	rs6689314
chr1	84726728	rs1521520
chr1	113645868	rs1216813
chr1	200682486	rs2364686
chr1	33615608	rs12089556
chr1	24670264	rs4648975
chr1	230880155	rs6662197
chr1	155232074	rs1046188
chr1	85313108	rs12062882
chr1	61648634	rs10789093
chr1	59698062	rs1037038
chr10	123481200	rs2935695
chr10	1693445	rs7917987
chr10	38265786	rs2738191
chr10	45611077	rs10793586
chr10	79046841	rs2607802
chr10	28552168	rs11006970
chr10	112550896	rs11195323
chr10	84223444	rs1937969
chr10	14302366	rs11258982
chr10	116856071	rs10885650
chr10	130018555	rs11016132
chr10	56626553	rs10825411
chr10	51543344	rs4631830
chr10	25237193	rs10741071
chr10	98957430	rs12098374
chr10	3971879	rs7083775
chr10	52364756	rs4935736
chr10	73858454	rs3780944
chr10	120241590	rs11198445
chr10	34446027	rs1025816
chr10	12487909	rs6602587
chr10	80808707	rs16936772
chr10	131926442	rs17232143
chr10	79258850	rs16934917
chr10	90574051	rs12257540
chr10	592926	rs7076375
chr10	59846760	rs1626353
chr10	59930849	rs12220092
chr10	98141748	rs17111762
chr10	121378379	rs3847486
chr10	79027564	rs956513
chr10	62350366	rs2393673
chr10	37189197	rs2463215
chr10	65247353	rs16918513
chr10	64314689	rs4746444
chr10	31093585	rs947098
chr10	11767337	rs7895883
chr10	52644084	rs4304713
chr10	5490932	rs12570751
chr10	115522175	rs2419879
chr10	32360053	rs11008755
chr10	123880823	rs4751873
chr10	63594553	rs2588947
chr10	13170292	rs7919563
chr10	123774426	rs7919851
chr10	15583611	rs7921385
chr10	129880141	rs12252890
chr10	63755035	rs2393731
chr10	62939318	rs10994664
chr10	69597786	rs2273771
chr10	20494944	rs7922905
chr10	13670850	rs7088328
chr10	17430342	rs17140969
chr10	3183747	rs7094698
chr10	69597824	rs2273772
chr10	122152296	rs7900924
chr10	90199817	rs10749585
chr10	120512839	rs4752198
chr10	14302284	rs11258981
chr10	24831505	rs867040
chr10	124145712	rs10749467
chr10	61452752	rs1171643
chr10	132585831	rs7077726
chr10	13759976	rs3814667
chr10	63926380	rs7919015
chr10	123774382	rs7919547
chr10	52364839	rs12358192
chr10	58922421	rs1394112
chr10	4103821	rs2986183
chr10	12762476	rs723210
chr10	15560399	rs921479
chr10	15560428	rs921480
chr10	24783334	rs7090224
chr10	25754781	rs1620326
chr10	33242401	rs11009157
chr10	34781138	rs2051016
chr10	35924607	rs591788
chr10	45491371	rs2297492
chr10	74879374	rs3829166
chr10	62094202	rs991405
chr10	62826952	rs7922793
chr10	80502497	rs157982
chr10	118047671	rs758575
chr10	122915553	rs17101521
chr10	127378993	rs17153407
chr10	118982582	rs363319
chr10	69016982	rs16924296
chr10	31270278	rs4749652
chr10	89454316	rs3824721
chr10	120523606	rs4752201
chr10	119436522	rs17096598
chr10	32154286	rs2246715
chr10	27831251	rs17756253
chr10	17028997	rs11254321
chr10	25237313	rs10741072
chr10	122814668	rs6585689
chr10	540161	rs885593
chr10	54169153	rs10824464
chr10	1462457	rs9787568
chr10	74113333	rs9415068
chr10	62835606	rs4351766
chr10	13550822	rs1556990
chr10	62389156	rs10994438
chr10	1463158	rs4543904
chr10	61346377	rs7907910
chr10	24759089	rs16924805
chr10	126320902	rs897300
chr10	24423030	rs12357667
chr10	60759351	rs1212019
chr10	79124594	rs11002137
chr10	126211692	rs11245258
chr10	82080397	rs10749559
chr10	54929854	rs12248921
chr10	93962124	rs11186852
chr10	104529668	rs7092340
chr10	129990347	rs1335013
chr10	16587391	rs12260511
chr10	15274522	rs10906865
chr10	79003051	rs7894053
chr10	124774439	rs10794583
chr10	72485801	rs10159685
chr10	54706817	rs10824842
chr10	118187360	rs17094724
chr10	32219176	rs3847414
chr10	120219451	rs1889855
chr10	59834955	rs1910221
chr10	17614723	rs7900258
chr10	21174824	rs16921221
chr10	17177349	rs7099256
chr10	124987484	rs11595616
chr10	84813142	rs11197065
chr10	27826235	rs11015858
chr10	114585979	rs2475183
chr10	71206830	rs17490500
chr10	112614210	rs1341051
chr10	94298331	rs1832197
chr10	93450507	rs7077236
chr10	23278047	rs10828389
chr10	97026751	rs17453764
chr10	79158557	rs10824540
chr10	116593175	rs11196939
chr10	130266862	rs11016262
chr10	73946588	rs7088203
chr10	126037889	rs7910801
chr10	43849580	rs11238518
chr10	50747338	rs4253002
chr10	49726543	rs10857590
chr10	1156864	rs10903370
chr10	121378493	rs3847487
chr10	119107883	rs17096145
chr10	121652180	rs3808959
chr10	127227727	rs17727885
chr10	115372156	rs1539587
chr10	72105364	rs6480453
chr10	102863307	rs11190828
chr10	29339870	rs1763398
chr10	5769827	rs10905065
chr10	79641021	rs12572800
chr10	73808467	rs1245574
chr10	25472153	rs11014436
chr10	3941279	rs7100336
chr10	13670931	rs7070973
chr10	85134768	rs17101823
chr10	126718455	rs2938003
chr10	75818075	rs4268450
chr10	79250577	rs816847
chr10	133927087	rs7906354
chr10	82610365	rs2344722
chr10	13427173	rs11258361
chr10	74285299	rs7901986
chr10	114498476	rs7086803
chr10	90209338	rs11202748
chr10	84205078	rs11595839
chr10	27988891	rs2815573
chr10	115922492	rs12782946
chr10	61634056	rs2450468
chr10	25459750	rs11014431
chr10	74570913	rs7097134
chr10	132897429	rs4751321
chr10	29785454	rs12414470
chr10	32326037	rs172431
chr10	116474362	rs7087838
chr10	62561695	rs2127356
chr10	66627871	rs1907292
chr10	55355543	rs11003694
chr10	122677426	rs7094695
chr10	34635595	rs11009744
chr10	52366563	rs16906575
chr10	97026530	rs17453729
chr10	64263816	rs16917305
chr10	59800194	rs12771766
chr10	11728017	rs1994779
chr10	28858889	rs10490898
chr10	84698205	rs10509462
chr10	113675738	rs4918696
chr10	69299718	rs2133696
chr10	120218713	rs7071915
chr10	3744925	rs1872758
chr10	120067450	rs17618810
chr10	114200355	rs2306159
chr10	44273871	rs2050503
chr10	135422505	rs4498943
chr10	93193736	rs7910115
chr10	593405	rs17159642
chr10	55436702	rs1361805
chr10	69741342	rs7088830
chr10	105001325	rs7913461
chr10	27532743	rs1148167
chr10	123185303	rs10749415
chr10	71893802	rs7080119
chr10	126718350	rs2938004
chr10	3941316	rs7070232
chr10	13262155	rs727517
chr10	80846814	rs1250003
chr10	50583086	rs17009968
chr10	95014938	rs12765326
chr10	13262143	rs1408363
chr10	80501409	rs28318
chr10	105472830	rs10509768
chr10	118047582	rs758576
chr10	80846655	rs1250004
chr10	35127648	rs17495768
chr10	68810784	rs4745925
chr10	27836576	rs10764709
chr10	74936310	rs7923555
chr10	3941340	rs11252178
chr10	7536307	rs2388139
chr10	126755397	rs2938007
chr10	54902799	rs950899
chr10	38149775	rs1208673
chr10	82212541	rs1870147
chr10	72091511	rs10999272
chr10	1195886	rs11250286
chr10	126753504	rs2936541
chr10	101104388	rs11190061
chr10	79619402	rs10824583
chr10	7124689	rs10508320
chr10	13004097	rs17509186
chr10	25702556	rs1773691
chr10	45474340	rs2274888
chr10	45474443	rs3818713
chr10	75831483	rs4745731
chr10	89822721	rs1855970
chr10	115376118	rs3121455
chr10	50155130	rs2663067
chr10	61192411	rs7071416
chr10	73862032	rs1668154
chr10	133473698	rs4427493
chr10	76682900	rs10490991
chr10	31552058	rs10508759
chr10	78928675	rs1078740
chr10	79373447	rs1877993
chr10	79926730	rs10509392
chr10	23770658	rs4333914
chr10	120350036	rs2292767
chr10	113734201	rs1421062
chr10	128247548	rs4962346
chr10	68800932	rs10997490
chr10	85939031	rs11200905
chr10	94147300	rs2259433
chr10	51049884	rs17010388
chr10	133862022	rs9419168
chr10	104087229	rs11191260
chr10	63660689	rs6415872
chr10	79647839	rs16935422
chr10	127096030	rs3911620
chr10	51514799	rs2611514
chr10	55970177	rs10825274
chr10	119250211	rs242965
chr10	69252341	rs12253240
chr10	49495886	rs4838404
chr10	69981436	rs2394459
chr10	77409385	rs10824323
chr10	115129261	rs531790
chr10	63724390	rs7896246
chr10	21653577	rs16921775
chr10	61792604	rs12257592
chr10	5992544	rs17146980
chr10	124671655	rs7921647
chr10	12278021	rs7090277
chr10	28833158	rs11592306
chr10	106020398	rs2282326
chr10	21367737	rs11815878
chr10	133811201	rs9419406
chr10	24322810	rs6482358
chr10	74560343	rs11000417
chr10	97234537	rs11817188
chr10	111621103	rs10787217
chr10	102152297	rs642370
chr10	3825343	rs10795076
chr10	4944816	rs7090237
chr10	43891554	rs11817723
chr10	71952378	rs7100385
chr10	119173945	rs1638665
chr10	62240823	rs11816019
chr10	99313476	rs7097951
chr10	6000259	rs17320853
chr10	80273287	rs1368764
chr10	65323181	rs7074301
chr10	27204080	rs1750263
chr10	101190636	rs4919311
chr10	91402063	rs7907852
chr10	88534968	rs7077735
chr10	12277992	rs7068966
chr10	30093281	rs11007753
chr10	89602259	rs17102281
chr10	75348959	rs12244795
chr10	120189600	rs11198413
chr10	21268517	rs11012444
chr10	115376187	rs7905399
chr10	53868139	rs11000800
chr10	34236915	rs4934506
chr10	59449642	rs7095945
chr10	593646	rs12249596
chr10	3893936	rs7897359
chr10	111755974	rs12265656
chr10	3330360	rs10904018
chr10	126697327	rs12769019
chr10	12762601	rs9943344
chr10	61966479	rs7093624
chr10	133316667	rs7895516
chr10	61867563	rs7082355
chr10	49726565	rs11101363
chr10	105711848	rs2864004
chr10	6487774	rs12573280
chr10	21456119	rs4748753
chr10	88682555	rs12765929
chr10	121209650	rs7913091
chr10	120349977	rs2787620
chr10	103451236	rs17114166
chr10	63553746	rs7097905
chr10	20211425	rs7075937
chr10	7475945	rs12776264
chr10	30101219	rs7070647
chr10	82768023	rs7082303
chr10	133355477	rs4342938
chr10	106252200	rs17762029
chr10	11473049	rs7907258
chr10	34474154	rs1778882
chr10	18433986	rs1571787
chr10	45132267	rs7093357
chr10	131343748	rs7088864
chr10	5822670	rs11255139
chr10	34234205	rs224755
chr10	120523463	rs4752200
chr10	28746307	rs11522452
chr10	26895460	rs787027
chr10	55356898	rs6481025
chr10	84790455	rs4365000
chr10	65322381	rs4746201
chr10	33483308	rs2506150
chr10	32602460	rs7068852
chr10	130219134	rs1416723
chr10	17472774	rs12267642
chr10	98895834	rs2817711
chr10	79033959	rs1516512
chr10	27292563	rs1197586
chr10	112186148	rs11195128
chr10	127850056	rs1676737
chr10	121184828	rs4752308
chr10	15137906	rs6602811
chr10	76581578	rs3909038
chr10	24528490	rs11813207
chr10	81758718	rs7908468
chr10	77548286	rs12411465
chr10	128269743	rs7895337
chr10	121875721	rs7894011
chr10	50415590	rs12249572
chr10	14587885	rs11259175
chr10	57007182	rs10825483
chr10	8015568	rs7092822
chr10	79258778	rs16934916
chr10	5426140	rs7080036
chr10	93740429	rs2792022
chr10	97026458	rs7912686
chr10	33412841	rs12573495
chr10	77349048	rs11001434
chr10	77163288	rs7901417
chr10	80354556	rs16936153
chr10	59658369	rs12248601
chr10	114120439	rs1887139
chr10	71267849	rs1236904
chr10	13670971	rs7088503
chr10	70646139	rs7904300
chr10	12691273	rs7101243
chr10	69539850	rs12415227
chr10	112867829	rs17128415
chr10	17192712	rs10795452
chr10	130219041	rs1416722
chr10	1332396	rs7100551
chr10	80187705	rs11812623
chr10	28508604	rs7913970
chr10	3507739	rs4881177
chr10	70480868	rs5030883
chr10	79317254	rs7897450
chr10	32151434	rs12257474
chr10	105703798	rs7099625
chr10	1195959	rs4310544
chr10	120016868	rs7922488
chr10	52364273	rs11006277
chr10	30976818	rs10826843
chr10	6376913	rs12259915
chr11	110952097	rs1878537
chr11	121002972	rs10892674
chr11	94240767	rs10831235
chr11	124470426	rs10128573
chr11	94226952	rs1805363
chr11	4647664	rs3861786
chr11	110302643	rs4753892
chr11	124842288	rs4595559
chr11	128283445	rs1946007
chr11	83662405	rs11233848
chr11	80048225	rs11827604
chr11	47225996	rs17197710
chr11	77103998	rs472691
chr11	49195802	rs16906173
chr11	48110043	rs17789481
chr11	104192935	rs12365930
chr11	6010718	rs10769544
chr11	23164951	rs7101825
chr11	56928985	rs7124204
chr11	22849952	rs10766969
chr11	66721028	rs2278844
chr11	25086509	rs1446164
chr11	24422567	rs12805416
chr11	75403914	rs4944086
chr11	40274842	rs1452466
chr11	125793056	rs521203
chr11	14542542	rs16930264
chr11	45718872	rs6485638
chr11	110783237	rs7126524
chr11	76731050	rs3740765
chr11	114179701	rs2852447
chr11	114186645	rs10891647
chr11	10921512	rs7932891
chr11	120989780	rs657405
chr11	15923562	rs722317
chr11	80652614	rs10897731
chr11	74345823	rs11236181
chr11	48115089	rs3942852
chr11	129250527	rs1493547
chr11	120797584	rs2852241
chr11	101637206	rs734953
chr11	20053478	rs16937374
chr11	34942836	rs11032927
chr11	110649270	rs1848044
chr11	11644600	rs10765875
chr11	26240051	rs11603129
chr11	23516764	rs11027260
chr11	110686811	rs226163
chr11	125293031	rs10790735
chr11	124841585	rs11219854
chr11	80429797	rs1945376
chr11	134225692	rs7940114
chr11	86884825	rs604035
chr11	74553074	rs9444
chr11	76731525	rs6592695
chr11	111298253	rs4938593
chr11	11820633	rs10765888
chr11	12443223	rs4418789
chr11	13019218	rs10500769
chr11	16915272	rs10741712
chr11	25949805	rs1441483
chr11	27223289	rs894517
chr11	35176159	rs187115
chr11	41634285	rs16935802
chr11	65849256	rs7120326
chr11	68303629	rs12281742
chr11	73797520	rs826057
chr11	77773715	rs589472
chr11	80537336	rs10501481
chr11	80903615	rs4469908
chr11	87012070	rs10501634
chr11	95770985	rs669669
chr11	114015115	rs672901
chr11	39798878	rs1531415
chr11	80610794	rs4944270
chr11	125953133	rs11220343
chr11	30251625	rs639403
chr11	86198335	rs669325
chr11	95073031	rs4753663
chr11	94480096	rs12420741
chr11	42210434	rs16936415
chr11	9796699	rs10770061
chr11	71143266	rs12797951
chr11	3815536	rs11029779
chr11	48110367	rs10769315
chr11	90491400	rs10741367
chr11	10328767	rs4698
chr11	11836877	rs4243943
chr11	22906084	rs2041465
chr11	19113863	rs11024990
chr11	10426578	rs10160667
chr11	74374453	rs10219168
chr11	15790903	rs4265560
chr11	98710668	rs9633944
chr11	117800269	rs11216633
chr11	109947509	rs12270706
chr11	82196067	rs4944395
chr11	755659	rs3895063
chr11	124470389	rs12226648
chr11	9336349	rs4627080
chr11	85539617	rs11234429
chr11	93517464	rs16919375
chr11	25654935	rs7120791
chr11	23084901	rs2468638
chr11	86839536	rs655907
chr11	113994044	rs238898
chr11	130304410	rs1872368
chr11	102338396	rs3758843
chr11	124292065	rs4612818
chr11	9406023	rs6486307
chr11	22906285	rs2470306
chr11	76747519	rs10899345
chr11	108218196	rs227075
chr11	16915291	rs11824348
chr11	94962427	rs1458453
chr11	74533452	rs503855
chr11	46569272	rs7946801
chr11	79631786	rs624285
chr11	94227029	rs1805360
chr11	100934635	rs11571209
chr11	12072213	rs11022131
chr11	20053567	rs4757881
chr11	70307800	rs682670
chr11	107701784	rs578300
chr11	23412633	rs11027195
chr11	13625303	rs10832081
chr11	83635177	rs748886
chr11	48109948	rs2904315
chr11	35563480	rs16927660
chr11	35618591	rs11033204
chr11	23084978	rs41341254
chr11	10294840	rs7108358
chr11	7606498	rs10839816
chr11	35710995	rs11033239
chr11	56577420	rs526610
chr11	32465233	rs10742278
chr11	56869386	rs527174
chr11	62663659	rs547248
chr11	64691581	rs630585
chr11	121066124	rs17124940
chr11	56929009	rs616285
chr11	125942228	rs679358
chr11	75054176	rs17133939
chr11	45084981	rs7952511
chr11	63707203	rs4980499
chr11	17834207	rs718439
chr11	118973133	rs10790282
chr11	42332336	rs4304762
chr11	95937792	rs11021469
chr11	23589676	rs11027324
chr11	74375475	rs2186955
chr11	124890396	rs4936969
chr11	79631868	rs624164
chr11	34439880	rs12790378
chr11	64201639	rs550840
chr11	24555682	rs11027984
chr11	5298030	rs10488675
chr11	25160036	rs10500998
chr11	26016814	rs10501031
chr11	34618756	rs2045040
chr11	65949674	rs6591207
chr11	83801970	rs7109671
chr11	107328544	rs2276271
chr11	27439674	rs4567411
chr11	107095634	rs7929324
chr11	108361578	rs11212676
chr11	100962873	rs7116336
chr11	118938371	rs1784460
chr11	73852387	rs7110734
chr11	22906424	rs2429772
chr11	11366907	rs7944522
chr11	77811634	rs1268398
chr11	12875411	rs4757954
chr11	27318099	rs11029926
chr11	116330610	rs514112
chr11	57436530	rs503037
chr11	110686775	rs11213606
chr11	7657259	rs4372441
chr11	11809438	rs10500751
chr11	13494764	rs307238
chr11	117056080	rs7107152
chr11	77259435	rs1540181
chr11	18084878	rs7946201
chr11	76747625	rs10899346
chr11	76852039	rs4945149
chr11	130639957	rs7127732
chr11	9105920	rs2647529
chr11	42351806	rs11036848
chr11	57270509	rs2649667
chr11	97492831	rs603013
chr11	128787154	rs3867250
chr11	26083007	rs1489502
chr11	116844279	rs2513092
chr11	80429909	rs4245464
chr11	133687574	rs2723592
chr11	68890390	rs11228507
chr11	17427363	rs4148636
chr11	125896607	rs11606876
chr11	120151510	rs11217783
chr11	64334114	rs2078267
chr11	94411665	rs12293091
chr11	128477918	rs949101
chr11	19851008	rs920718
chr11	128339806	rs7101705
chr11	90525490	rs7127256
chr11	92970765	rs12575210
chr11	119099906	rs4938642
chr11	24090083	rs2947742
chr11	114271207	rs606671
chr11	133892964	rs612737
chr11	12886540	rs10500764
chr11	77773926	rs11237374
chr11	27223620	rs6484272
chr11	58620175	rs658309
chr11	41259180	rs729210
chr11	42070045	rs2465362
chr11	80490731	rs7926084
chr11	85917139	rs10501612
chr11	10331311	rs7944706
chr11	10792326	rs10500731
chr11	34190423	rs1569774
chr11	24555692	rs7931113
chr11	66112574	rs1190624
chr11	24850630	rs17307187
chr11	96036323	rs6483496
chr11	96197255	rs1376494
chr11	110002744	rs1564013
chr11	80538917	rs17140885
chr11	118066104	rs590580
chr11	110648730	rs7937181
chr11	94880247	rs10765712
chr11	71778075	rs10400327
chr11	89356427	rs1488899
chr11	94777263	rs16921301
chr11	235619	rs1056098
chr11	20092138	rs11025368
chr11	82718252	rs1904428
chr11	57037394	rs11607817
chr11	101049222	rs7934807
chr11	97723251	rs2246397
chr11	36121014	rs4756273
chr11	118973113	rs3825059
chr11	67350054	rs8191431
chr11	80776396	rs10751041
chr11	123092449	rs488943
chr11	40508508	rs1013041
chr11	57078274	rs10792085
chr11	33743429	rs3181283
chr11	120170915	rs12290383
chr11	26039637	rs12294404
chr11	62009611	rs2232946
chr11	134508438	rs3017963
chr11	96551777	rs17129493
chr11	97927799	rs635636
chr11	35179689	rs12282190
chr11	44887757	rs835745
chr11	18245602	rs2468779
chr11	24689761	rs10834418
chr11	111176351	rs12792445
chr11	41520583	rs12573886
chr11	108492651	rs7925656
chr11	26039694	rs7936994
chr11	120078286	rs10892551
chr11	60897289	rs12288312
chr11	117955150	rs12270246
chr11	128339824	rs7101513
chr11	12072099	rs12417334
chr11	22980162	rs2433176
chr11	120783369	rs17124538
chr11	35991486	rs7103190
chr11	18656174	rs12289703
chr11	113255574	rs7107223
chr11	36339673	rs4290197
chr11	65463539	rs12575137
chr11	24666240	rs4415760
chr11	43924747	rs12576917
chr11	94442019	rs4753612
chr11	110154710	rs1784661
chr11	89316998	rs12366176
chr11	95652922	rs12417555
chr11	66645254	rs4930391
chr11	102024971	rs9787758
chr11	108477623	rs900243
chr11	89410463	rs3018758
chr11	4738639	rs11600164
chr11	45327651	rs11828492
chr11	78453645	rs1785812
chr11	93431042	rs3802770
chr11	113953106	rs2735202
chr11	79991929	rs17139686
chr11	126020110	rs595004
chr11	17835356	rs2237946
chr11	76488545	rs1224954
chr11	112087390	rs17569036
chr11	40614640	rs11035945
chr11	75403734	rs4944085
chr11	130769033	rs6590535
chr11	90192742	rs11019034
chr11	2580737	rs7936703
chr11	42583969	rs4469882
chr11	7562087	rs11041432
chr11	118117938	rs7117544
chr11	129721926	rs11221881
chr11	24422499	rs12804714
chr11	102025772	rs7114012
chr11	114271222	rs17629751
chr11	8709551	rs10840111
chr11	45576417	rs4756005
chr11	110618527	rs12275049
chr11	35869257	rs6484799
chr11	125170859	rs1426156
chr11	42375308	rs11036857
chr11	80877752	rs7930975
chr11	129920158	rs7949965
chr11	62275829	rs12281588
chr11	93517329	rs655208
chr11	120172805	rs12287078
chr11	71575294	rs548127
chr11	99564670	rs659505
chr11	10655021	rs12360799
chr11	40274933	rs1452465
chr11	35179651	rs353612
chr11	122954011	rs3829272
chr11	129598575	rs7951812
chr11	70213455	rs7950280
chr11	134573358	rs7944718
chr11	124800406	rs11219842
chr11	93255901	rs10831053
chr11	124495362	rs14348
chr11	7619041	rs4758204
chr11	62630075	rs507101
chr11	124815988	rs10160759
chr11	83668182	rs12292970
chr11	24665985	rs3903036
chr11	102384567	rs609887
chr11	62275953	rs12281651
chr11	74451102	rs11823875
chr11	122982316	rs949155
chr11	113949232	rs1784692
chr11	121128969	rs4606488
chr11	71192602	rs3814731
chr11	18755489	rs7116297
chr11	77068883	rs12295581
chr11	97047950	rs1793378
chr11	97945874	rs12286801
chr11	70016058	rs17333013
chr11	12271266	rs3794077
chr11	130639997	rs12287063
chr12	52838706	rs4761882
chr12	543206	rs11062959
chr12	63334982	rs12302398
chr12	76397105	rs1344796
chr12	116482113	rs12303073
chr12	4166462	rs2247533
chr12	1459745	rs12423105
chr12	74312885	rs10748248
chr12	125310305	rs10846743
chr12	120836225	rs16950118
chr12	58703475	rs2642541
chr12	125486750	rs11057970
chr12	81310652	rs11114652
chr12	50310193	rs297904
chr12	60434397	rs11173295
chr12	109883374	rs3825393
chr12	59353524	rs767773
chr12	115789347	rs11067545
chr12	55328236	rs7303807
chr12	81243405	rs17007452
chr12	81822762	rs17008548
chr12	67138881	rs1480020
chr12	94929560	rs6538505
chr12	88700576	rs11104810
chr12	72672823	rs4584622
chr12	76253198	rs2701612
chr12	88347200	rs10745469
chr12	116982722	rs10774871
chr12	96112433	rs11108210
chr12	108080878	rs11831458
chr12	32833348	rs1909511
chr12	13522627	rs2060301
chr12	13280482	rs4237942
chr12	105603537	rs7302842
chr12	10514359	rs11053772
chr12	52026544	rs17125929
chr12	53588819	rs11170467
chr12	13203042	rs7956609
chr12	59449562	rs1878868
chr12	12487447	rs2160588
chr12	3857650	rs7976397
chr12	6922702	rs10774450
chr12	56001327	rs10747758
chr12	8146689	rs10732571
chr12	62667078	rs11614866
chr12	29534209	rs2278093
chr12	74806220	rs7314071
chr12	127380354	rs1166245
chr12	10518100	rs7310643
chr12	62899757	rs11174517
chr12	63034138	rs7301303
chr12	52848392	rs447003
chr12	25587675	rs16928868
chr12	964506	rs6489756
chr12	100442387	rs2029585
chr12	76114872	rs6582298
chr12	112568643	rs7299227
chr12	111872676	rs11065900
chr12	6833104	rs3759343
chr12	13617712	rs11055460
chr12	13617949	rs16909124
chr12	14094914	rs219909
chr12	74529223	rs11179936
chr12	121454313	rs2258287
chr12	96196672	rs17368197
chr12	70794186	rs710651
chr12	11046703	rs10772381
chr12	25404604	rs7312175
chr12	53208408	rs4919746
chr12	118714891	rs16948230
chr12	59449385	rs10747822
chr12	741219	rs11063979
chr12	10122248	rs629765
chr12	67909115	rs12321409
chr12	116482204	rs16946514
chr12	55346235	rs7962801
chr12	70947539	rs2567134
chr12	10122204	rs560906
chr12	125097999	rs1243016
chr12	74588451	rs7973470
chr12	2269588	rs7302743
chr12	82399657	rs1529760
chr12	92031586	rs11106224
chr12	82802785	rs4143188
chr12	81774366	rs41330248
chr12	91203618	rs4842732
chr12	97966281	rs1376346
chr12	62583253	rs1920090
chr12	102162104	rs7963747
chr12	32288864	rs1260868
chr12	110302270	rs7966820
chr12	118497490	rs11068799
chr12	90271014	rs17192338
chr12	107168003	rs3759312
chr12	4713946	rs2286577
chr12	382876	rs576159
chr12	131650782	rs11061360
chr12	8142583	rs7137199
chr12	104613848	rs7310815
chr12	94531902	rs7959068
chr12	91829323	rs17837082
chr12	115789327	rs4767312
chr12	93924276	rs10859513
chr12	80241273	rs7978089
chr12	15780763	rs4644683
chr12	6962978	rs1076865
chr12	94531744	rs41370448
chr12	115789200	rs10850488
chr12	40521493	rs4533099
chr12	25429195	rs16928590
chr12	43281571	rs1520835
chr12	64797093	rs11175379
chr12	81310769	rs11114653
chr12	104252939	rs10861124
chr12	70466306	rs710670
chr12	11927460	rs2723830
chr12	13522749	rs2060302
chr12	105627084	rs1196781
chr12	72951962	rs1873348
chr12	95730388	rs2046730
chr12	32213611	rs11051764
chr12	10562025	rs1841957
chr12	117580805	rs3741471
chr12	104253023	rs2252000
chr12	52480182	rs7313454
chr12	121446746	rs11065393
chr12	11907399	rs16907207
chr12	125705093	rs11058070
chr12	24704544	rs4486712
chr12	55346297	rs4466933
chr12	80241493	rs11114260
chr12	81243302	rs6539533
chr12	104359590	rs4135037
chr12	26209514	rs16929973
chr12	28174817	rs7297051
chr12	90727429	rs10858975
chr12	106155110	rs10861501
chr12	60434520	rs11173296
chr12	91817720	rs11836781
chr12	81933948	rs11114908
chr12	95119816	rs7302717
chr12	49961966	rs17123790
chr12	94145120	rs1471816
chr12	63334956	rs17098604
chr12	6182753	rs3213721
chr12	28343238	rs11049416
chr12	30590175	rs10771719
chr12	83491606	rs1517818
chr12	96657491	rs2268500
chr12	102111430	rs1544920
chr12	88505078	rs2468255
chr12	728710	rs4980951
chr12	14863950	rs1468858
chr12	95001778	rs2625933
chr12	67835661	rs1152880
chr12	96196642	rs17289784
chr12	31028087	rs11051126
chr12	50926704	rs12146806
chr12	12675854	rs16908204
chr12	6338666	rs11568255
chr12	58813930	rs782099
chr12	7959616	rs10845939
chr12	6350416	rs3181302
chr12	80242257	rs10746145
chr12	65310859	rs10878215
chr12	3459142	rs17835780
chr12	80242416	rs10746146
chr12	93996891	rs6538438
chr12	105627031	rs1196780
chr12	70294576	rs1240273
chr12	59290279	rs11172805
chr12	45690101	rs7304749
chr12	83386083	rs7974003
chr12	24704498	rs16927697
chr12	95637578	rs1873053
chr12	32687352	rs17537634
chr12	63432573	rs11174754
chr12	82483757	rs17764482
chr12	10769208	rs11053881
chr12	24704563	rs16927698
chr12	92731284	rs1948656
chr12	14876944	rs247364
chr12	77545863	rs771654
chr12	108192466	rs10861791
chr12	108192478	rs11113490
chr12	63335047	rs12302449
chr12	2045085	rs2429175
chr12	69548522	rs7306881
chr12	56303271	rs1689509
chr12	10776513	rs1979268
chr12	10768596	rs12306815
chr12	16359433	rs10846309
chr12	12210188	rs10772528
chr12	13543685	rs10845759
chr12	79510815	rs17005226
chr12	118727397	rs11068898
chr12	54069925	rs17101603
chr12	65360676	rs1304156
chr12	68826389	rs3741807
chr12	10876805	rs11053915
chr12	29206738	rs2349574
chr12	102897764	rs855228
chr12	69495486	rs11177489
chr12	115459615	rs16944877
chr12	21879003	rs759931
chr12	94453809	rs10777572
chr12	74192475	rs10879691
chr12	102333709	rs11111097
chr12	118123090	rs12582044
chr12	28660527	rs10843191
chr12	6339129	rs10849423
chr12	77543819	rs7304401
chr12	69864170	rs221070
chr12	38710459	rs4882284
chr12	94082874	rs11107153
chr12	3231943	rs7955810
chr12	116198341	rs11067763
chr12	63283895	rs681594
chr12	95259700	rs1991929
chr12	65076548	rs12306381
chr12	48583491	rs10783232
chr12	94071012	rs9668896
chr12	31541218	rs9669480
chr12	96883418	rs3809197
chr12	77443689	rs10862978
chr12	109525305	rs11836795
chr12	95348178	rs7306256
chr12	45524838	rs11182852
chr12	32424423	rs13328922
chr12	102313365	rs10860820
chr12	118123624	rs511596
chr12	47578789	rs12228020
chr12	6885076	rs3782735
chr12	12927727	rs6488556
chr12	102002475	rs12318643
chr12	63194061	rs2704760
chr12	124986518	rs1242993
chr12	20063968	rs10841397
chr12	3913192	rs17781129
chr12	24447570	rs1858035
chr12	16677532	rs12830013
chr12	47764433	rs215389
chr12	9274868	rs11832423
chr12	63234265	rs10506451
chr12	53825325	rs10876455
chr12	115094260	rs11067228
chr12	81959335	rs11114915
chr12	60800614	rs17123801
chr12	93557955	rs12298075
chr12	120875790	rs2076022
chr12	58966446	rs2372235
chr12	94098047	rs7969094
chr12	113679514	rs7132851
chr12	116536921	rs2392969
chr12	25122250	rs3782185
chr12	116198214	rs11067762
chr12	125424621	rs7137742
chr12	121084965	rs9669046
chr12	1281098	rs16928249
chr12	95864419	rs7314065
chr12	88550107	rs2471514
chr12	107168056	rs3759313
chr12	2647471	rs4765952
chr12	27006891	rs1488056
chr12	111002311	rs7957299
chr12	2045160	rs9669081
chr12	62400139	rs1561629
chr12	70234558	rs2061439
chr12	82180767	rs17008983
chr12	4714035	rs17774188
chr12	91829301	rs17193669
chr12	65178825	rs4402398
chr12	50267335	rs836968
chr12	12729316	rs12302103
chr12	32458281	rs1239585
chr12	26090161	rs7953605
chr12	71276015	rs10506613
chr12	77850705	rs2056353
chr12	79960432	rs7969760
chr12	96883306	rs3809198
chr12	5981353	rs7307889
chr12	89647403	rs10506969
chr12	71105774	rs10879183
chr12	77460129	rs11116872
chr12	105290200	rs10507185
chr12	115707035	rs1920957
chr12	120967364	rs1167726
chr12	99271310	rs11109644
chr12	93023808	rs11106657
chr12	6182828	rs1800387
chr12	76056025	rs7969867
chr12	8976780	rs11047443
chr12	5282877	rs4562903
chr12	45690167	rs7135029
chr12	130522866	rs1613499
chr12	93610731	rs12306489
chr12	125312425	rs10846744
chr12	118795287	rs7296214
chr12	116191908	rs7962711
chr12	93996980	rs1498706
chr12	12941884	rs1972576
chr12	125423206	rs4765644
chr12	93568130	rs10859436
chr12	31219161	rs4931416
chr12	33752954	rs7132163
chr12	31027998	rs33238
chr12	102166153	rs7979857
chr12	116198137	rs780867
chr12	114857694	rs1895595
chr12	102409546	rs10860831
chr12	42675269	rs2061192
chr12	27799154	rs2303397
chr12	61003196	rs1503583
chr12	95864382	rs7313855
chr12	96440613	rs2660848
chr12	50267613	rs836967
chr12	125411863	rs7971677
chr12	9226250	rs1805684
chr12	68800282	rs17782459
chr12	85767668	rs17012821
chr12	6509295	rs11064164
chr12	81244851	rs7295683
chr12	81849372	rs17008588
chr12	83076731	rs11115342
chr12	116268083	rs7977355
chr12	3770998	rs12310498
chr12	21825201	rs7133519
chr12	70236492	rs1240263
chr12	55343316	rs2252786
chr12	30241370	rs10771631
chr12	100646010	rs11110317
chr12	52522078	rs7311371
chr12	9963485	rs17807354
chr12	123656809	rs2682427
chr12	53364014	rs7306790
chr12	81934271	rs12298636
chr12	82483745	rs11115185
chr12	94698880	rs3803071
chr12	98944718	rs11611871
chr12	100093376	rs11836258
chr12	12039518	rs2723807
chr12	57267216	rs10876941
chr12	45342567	rs376283
chr12	118501565	rs4128857
chr12	102333722	rs4764683
chr12	49044284	rs9634241
chr12	7887010	rs6488610
chr12	11709240	rs12299557
chr12	43309326	rs1402359
chr12	121124063	rs11065211
chr12	53309584	rs4919743
chr12	133758100	rs11147282
chr12	8976764	rs10842349
chr12	11927531	rs3802993
chr12	64150825	rs7976872
chr12	48415757	rs4760609
chr12	29778035	rs7955592
chr12	95028625	rs1274519
chr12	73017390	rs1560742
chr12	115987052	rs2559586
chr12	46628607	rs7967629
chr12	13593879	rs10845776
chr12	119027082	rs7973549
chr12	115094032	rs16944563
chr12	118123113	rs9971813
chr12	57472502	rs2290253
chr12	12658341	rs10845562
chr12	93414271	rs11106805
chr12	30104475	rs12300750
chr12	116098300	rs16946009
chr12	41445956	rs11179616
chr12	125003705	rs10846681
chr12	115049467	rs7314556
chr12	56520009	rs17118313
chr12	83274174	rs1703110
chr12	46662485	rs2242355
chr13	46709389	rs4942487
chr13	89864593	rs573121
chr13	92177298	rs17405958
chr13	92014309	rs17667894
chr13	21434795	rs9506561
chr13	21527762	rs9509469
chr13	46694429	rs9526149
chr13	42137059	rs9562317
chr13	24391926	rs7336384
chr13	86293462	rs17648233
chr13	28000507	rs2760901
chr13	95744047	rs8001657
chr13	36721182	rs2076799
chr13	115041325	rs9562187
chr13	70964828	rs41332345
chr13	24363012	rs7987580
chr13	44344300	rs9590787
chr13	28479980	rs9319399
chr13	93604005	rs1414134
chr13	91449689	rs3890143
chr13	76410725	rs2273996
chr13	83700169	rs265702
chr13	24296862	rs7324557
chr13	103359898	rs584269
chr13	31513931	rs2225505
chr13	107384238	rs1888543
chr13	69603542	rs17597133
chr13	45781336	rs8002996
chr13	96826013	rs4441137
chr13	33559127	rs571271
chr13	86293538	rs9594049
chr13	35507811	rs998923
chr13	111208336	rs1536621
chr13	83044400	rs9546127
chr13	24409745	rs9507171
chr13	45816024	rs9534077
chr13	43315138	rs9315951
chr13	32867667	rs17514707
chr13	108330594	rs4405424
chr13	62818093	rs3128050
chr13	109962579	rs7335249
chr13	32859674	rs2078326
chr13	91994025	rs7322734
chr13	83044464	rs9546128
chr13	100555038	rs7992643
chr13	45334194	rs9533962
chr13	90633423	rs9588824
chr13	26555388	rs11842709
chr13	33256987	rs687416
chr13	27498452	rs880808
chr13	27231212	rs1831466
chr13	108364724	rs16970965
chr13	47230194	rs842406
chr13	30601233	rs2388379
chr13	30831422	rs1054438
chr13	22068225	rs1199938
chr13	100240345	rs4772218
chr13	35272349	rs9315305
chr13	81716853	rs12875423
chr13	50135204	rs17069328
chr13	51094114	rs9316500
chr13	55212147	rs9591613
chr13	60355329	rs376767
chr13	26765096	rs4770949
chr13	28000282	rs7988412
chr13	67119200	rs9540800
chr13	100861262	rs17196604
chr13	36539003	rs9531273
chr13	46871754	rs729074
chr13	100593627	rs16957074
chr13	45657195	rs7323288
chr13	85947547	rs7332804
chr13	37978531	rs9532047
chr13	114005813	rs755993
chr13	99636670	rs17785113
chr13	76410759	rs2273995
chr13	24293859	rs753955
chr13	29219125	rs2153572
chr13	27593938	rs17518243
chr13	104536251	rs9558198
chr13	30700145	rs7333562
chr13	47666228	rs6561351
chr13	65034144	rs17087395
chr13	33802117	rs17078805
chr13	64348518	rs7332216
chr13	44925021	rs17065719
chr13	70964903	rs2151491
chr13	91491689	rs9583834
chr13	62570071	rs7324761
chr13	52423098	rs7320382
chr13	44682724	rs4270067
chr13	95920458	rs9584288
chr13	37978338	rs9547846
chr13	94831280	rs17253697
chr13	44978574	rs1571935
chr13	24353245	rs7322274
chr13	92177360	rs4143764
chr13	46948548	rs9567664
chr13	70755853	rs9529687
chr13	113898385	rs2302754
chr13	89243275	rs9583398
chr13	26283314	rs9507554
chr13	111108436	rs7333991
chr13	24728321	rs4644725
chr13	62962910	rs4438182
chr13	30646520	rs17504394
chr13	45289357	rs9316103
chr13	50135308	rs9596148
chr13	93604196	rs1414135
chr13	67119126	rs17081498
chr13	90703001	rs1491029
chr13	106796092	rs9301108
chr13	32894977	rs7981512
chr13	24323121	rs9510842
chr13	41146301	rs2755213
chr13	32708663	rs41413449
chr13	44682665	rs4265711
chr13	95889241	rs2892713
chr13	110397022	rs1556223
chr13	107254553	rs17546403
chr13	64961626	rs9540071
chr13	34217095	rs4943125
chr13	99302958	rs9300495
chr13	25808286	rs9551188
chr13	60721640	rs1337645
chr13	45427800	rs7334015
chr13	36876703	rs9547190
chr13	100484420	rs1610001
chr13	60092719	rs6562035
chr13	110048742	rs4771632
chr13	76030273	rs17257170
chr13	111249968	rs7999799
chr13	20357220	rs1609606
chr13	44031398	rs9533489
chr13	91185377	rs1888299
chr13	101386679	rs7987808
chr13	36278753	rs1570767
chr13	112779201	rs4462483
chr13	104783334	rs12876762
chr13	63259102	rs7984636
chr13	86373456	rs410729
chr13	37405245	rs11618283
chr13	106500813	rs9519811
chr13	46110384	rs9595340
chr13	111006742	rs9588146
chr13	110637363	rs9588053
chr13	44885278	rs11147947
chr13	31531009	rs12857479
chr13	52609208	rs12430077
chr13	82562181	rs9601786
chr13	22091153	rs1199950
chr13	25718538	rs9511661
chr13	94773878	rs12876985
chr13	34049130	rs9537604
chr13	92217719	rs7332002
chr13	21872188	rs2038981
chr13	80089948	rs11838748
chr13	19752625	rs605109
chr13	27455477	rs9579049
chr13	107272535	rs9583103
chr13	24001650	rs17078743
chr13	101095827	rs1407761
chr13	50031170	rs9568212
chr13	33853684	rs2321169
chr13	23087664	rs17070085
chr13	100008313	rs7993715
chr13	44700231	rs6561160
chr13	34223745	rs9569991
chr13	20740023	rs7986635
chr13	44700290	rs9533776
chr13	30964283	rs9508721
chr13	100292660	rs11840327
chr13	24660012	rs912139
chr13	90457024	rs9522727
chr13	24367727	rs9551007
chr13	62570113	rs17060690
chr13	23468089	rs2335562
chr13	51002615	rs9562970
chr13	76028758	rs9573543
chr13	48801081	rs9595874
chr13	60720915	rs9570261
chr13	30442944	rs17502944
chr13	43878786	rs1924632
chr13	31689896	rs17075442
chr13	33665029	rs9536376
chr13	33665058	rs11147511
chr13	42293966	rs3818663
chr13	34217078	rs4943124
chr13	51096095	rs963740
chr13	34319806	rs1925093
chr13	52609193	rs9526825
chr13	43469157	rs1359185
chr13	34381750	rs10507416
chr13	36581177	rs1170994
chr13	41638611	rs1329520
chr13	52569963	rs1886538
chr13	25560632	rs2497585
chr13	30141693	rs1756439
[truncated: 5,199 more rows]

## Sheet: Table S6
Table S6. SNP-gene pairs from eQTL analysis
SNP ID	Gene	p-value (eQTL)	Allele frequency			Mean of normalized RNA-seq count in patient group			SNP information						p-value (BCR )
			AA	AB	BB	AA	AB	BB	Allele -A	Allele-B	chr	chr pos	Distance to TSS	Genomic location
rs1230358	ERAP2	1.87e-93	179	211	104	503.524	2113.89	3502.45	G	T	5	96211741	98	promoter	0.0335751
rs11316	WBSCR27	3.94e-66	229	207	58	206.447	522.569	828.272	G	C	7	73246555	10300	intergenic	0.736926
rs2742624	UPK3A	2.9e-46	63	202	229	2894.13	2220.58	786.894	A	G	22	45676678	-4189	intergenic	0.453932
rs9547190	SOHLH2	1.28e-39	281	186	27	41.4566	192.961	394.451	C	T	13	36876703	-87951	intergenic	0.495683
rs6512130	ZNF266	1.47e-31	125	243	126	2219.67	1632.98	1266.7	T	G	19	9546351	-117	promoter	0.758573
rs11032927	APIP	2.14e-31	357	127	10	1250.62	927.872	668.182	C	G	11	34942836	-4897	intergenic	0.103683
rs17780009	ZNF880	2.15e-30	26	171	297	999.76	779.482	551.469	A	G	19	52873618	449	promoter	0.219811
rs1203104	DOK7	2.28e-29	78	240	176	143.527	95.3322	48.8135	A	G	4	3463452	-1580	promoter	0.0894119
rs4924481	C15orf57	1.6e-27	84	232	178	1099.91	966.094	785.777	G	A	15	40842185	15067	intergenic	0.268481
rs17361805	NSUN4	2.15e-27	273	177	44	1365.21	1197.45	985.81	C	T	1	46813967	8119	intronic	0.00729831
rs3811414	TDRKH	2.14e-26	314	148	32	896.037	1271.17	1756.62	A	G	1	151763246	-236	promoter	0.334326
rs12062	NSUN4	7.87e-26	40	175	279	975.056	1200.11	1358.44	C	A	1	46830447	24599	intronic	0.00729831
rs17685420	PEBP4	9.27e-25	363	101	30	1446.72	727.253	246.007	C	T	8	22785401	20	promoter	0.368959
rs9444	XRRA1	7.55e-22	119	225	150	1094.14	1470.75	1739.36	C	T	11	74553074	107158	intronic	0.755144
rs10772381	PRH1	7.71e-22	127	207	160	101.676	86.4238	65.2754	T	C	12	11046703	-9829	intergenic	0.0612228
rs1650648	DHFR	1.32e-20	53	156	285	334.342	421.273	597.54	A	T	5	79968258	-17458	intergenic	0.106499
rs3829166	NUDT13	2.44e-20	416	70	8	102.991	69.5761	38.8884	A	C	10	74879374	9165	intronic	0.69682
rs1882708	TMEM159	3.24e-17	95	242	157	2574.96	2135.64	1885.03	T	C	16	21173940	4029	intronic	0.263733
rs2412106	CHURC1	7.95e-17	193	212	89	2170.19	2530.28	2768.87	A	G	14	65427810	46732	intergenic	0.34251
rs10903370	WDR37	3.13e-16	189	227	78	1362.63	1157.59	945.941	A	G	10	1156864	54089	intronic	0.223545
rs6008434	TTC38	7.42e-16	12	56	426	6382.98	5284.53	3518.76	T	C	22	46665670	1810	promoter	0.613744
rs9925556	ZG16B	3.58e-15	248	202	44	6476.12	5007.11	3346.36	T	C	16	2880105	-67	promoter	0.0300432
rs12417555	MTMR2	7.01e-15	36	120	338	1597.24	2176.36	2556.33	T	C	11	95652922	4449	intronic	0.731577
rs13269287	WDYHV1	7.59e-14	216	212	66	723.891	571.729	524.051	T	C	8	124453662	24698	intronic	0.585614
rs12037951	ACP6	8.89e-14	309	165	20	1412.7	1103.39	895.57	G	C	1	147102854	39780	intergenic	0.465681
rs8011143	ABHD4	1.18e-13	45	164	285	1673.88	1762.33	2182.49	C	T	14	23067931	785	promoter	0.683676
rs1045270	WDYHV1	2.07e-13	210	218	66	722.691	579.87	514.811	A	G	8	124453799	24835	intronic	0.585614
rs199530	WNT3	9.19e-13	60	192	242	42.3288	31.167	23.4275	G	A	17	44836653	59429	intergenic	0.121139
rs2180174	GUCA1B	3.5e-12	89	233	172	48.8846	61.4803	77.9696	T	C	6	42167970	-5276	intergenic	0.211666
rs853195	DUSP14	3.73e-12	70	212	212	902.331	765.916	632.443	C	A	17	35848255	-1695	promoter	0.0618736
rs7107223	TTC12	3.89e-12	155	208	131	1269.43	1101.22	950.819	A	T	11	113255574	70324	intergenic	0.615361
rs2874941	FZD3	6.18e-12	129	196	169	307.791	450.344	439.647	G	T	8	28373348	21627	intronic	0.294829
rs10772528	BCL2L14	1.6e-11	222	191	81	110.935	151.998	209.727	C	G	12	12210188	-13689	intergenic	0.000230773
rs3825393	KCTD10	2.51e-11	248	186	60	3321.62	3801.57	4391.21	C	T	12	109883374	31781	intergenic	0.787712
rs12755816	CNIH4	5.85e-11	41	175	278	1019.26	1138.43	1296.56	T	A	1	224584723	40129	intergenic	0.828173
rs11689112	RALB	1.68e-10	244	202	48	4014.25	3536.18	2920.93	T	G	2	121049166	38753	intronic	0.559294
rs7094698	PITRM1	3.44e-10	52	211	231	4102.42	4714.29	5119.93	A	G	10	3183747	31286	intronic	0.214577
rs503855	XRRA1	1.16e-09	293	177	24	1576.17	1336.63	984.29	G	A	11	74533452	126780	intergenic	0.755144
rs9562187	CDC16	2.18e-09	83	199	212	3487.46	3070.07	2905.02	T	G	13	115041325	40964	intergenic	0.817285
rs1992155	ACTR8	2.55e-09	157	196	141	1035.39	961.343	853.558	T	C	3	53926017	-9788	intergenic	0.106533
rs1043310	CREG1	3.57e-09	28	142	324	3670.93	4201.77	4665.53	G	C	1	167511035	12021	intronic	0.72028
rs1886696	CEP250	3.98e-09	259	185	50	1850.22	2129.37	2165.98	T	C	20	34055706	12484	intronic	0.627601
rs914187	BACE2	4.67e-09	91	217	186	7182.66	6597.6	5078.83	T	C	21	42619749	80022	intronic	0.278908
rs3847414	ARHGAP12	6.75e-09	106	232	156	2185.18	1968.08	1622.11	T	C	10	32219176	-1406	promoter	0.0550007
rs3812133	SNHG5	8.03e-09	256	177	61	5401.02	4629.38	2647.8	C	T	6	86354411	34040	intergenic	0.26128
rs6023059	TGM2	1.49e-08	146	223	125	24988.3	19217.1	14172.1	C	T	20	36737771	55929	intergenic	0.630646
rs9562187	UPF3A	1.66e-08	83	199	212	2221.62	1912.3	1778.71	T	G	13	115041325	-5733	intergenic	0.204251
rs7992643	CLYBL	2.2e-08	108	203	183	251.472	230.236	186.645	C	G	13	100555038	296120	intergenic	0.0654549
rs16994003	PREX1	2.61e-08	315	147	32	1263.4	1627.46	1921.64	T	C	20	47275133	169287	intronic	0.00315599
rs1010442	FAM104A	2.82e-08	137	239	118	1607.06	1664.99	1854.84	T	C	17	71192955	35578	intergenic	0.749844
rs2244468	ZNF79	2.99e-08	181	230	83	241.577	257.801	278.426	A	G	9	130215279	28627	intergenic	0.850551
rs2011345	FMO4	3.13e-08	137	221	136	115.712	134.847	175.898	C	T	1	171322521	39036	intergenic	0.589951
rs7187579	PDF	3.26e-08	28	126	340	288.219	400.096	450.819	T	C	16	69384859	-20361	intergenic	0.0486961
rs10412066	ZNF100	7.52e-08	40	211	243	474.174	421	365.189	C	G	19	21950337	93	promoter	0.31404
rs12658906	CEP120	8.19e-08	176	238	80	997.994	906.309	787.591	G	C	5	122733395	25891	intronic	NA
rs1065236	GUCA1B	1.07e-07	11	119	364	39.2813	51.8115	70.0241	A	G	6	42167888	-5194	intergenic	0.211666
rs6060369	UQCC	1.73e-07	188	215	91	1543.27	1424.39	1304.91	T	C	20	33907161	92784	intronic	0.386457
rs1121592	TRIM4	2.18e-07	92	236	166	2452.99	2242.86	2010.98	C	T	7	99523631	-6408	intergenic	0.861014
rs12769019	CTBP2	2.67e-07	35	179	280	5850.21	5665.39	4899.4	G	A	10	126697327	19126	intronic	0.581465
rs7280136	SETD4	3.76e-07	81	214	199	614.622	672.047	738.126	G	C	21	37432910	-94	promoter	0.322253
rs290990	SYK	3.81e-07	106	241	147	633.283	833.5	955.839	T	C	9	93561695	-2316	intergenic	0.193478
rs4729690	EMID2	3.88e-07	273	179	42	552.811	755.032	802.99	A	G	7	100995632	-10489	intergenic	0.427877
rs1076106	CECR1	4.16e-07	272	175	47	1667.17	1304.81	1151.51	A	C	22	17682294	-1749	promoter	0.0776316
rs13395911	EFHD1	4.4e-07	176	219	99	592.942	482.996	355.559	T	A	2	233520254	49488	intronic	0.459118
rs11650121	CCDC40	6.26e-07	67	177	250	514.56	448.63	374.037	T	G	17	78019780	9350	intronic	0.0652586
rs11153019	QRSL1	7.71e-07	195	199	100	791.325	810.671	626.782	C	A	6	107090614	13174	intronic	0.862483
rs10252	NSUN4	7.84e-07	168	241	85	1341.93	1257.33	1171.39	G	A	1	46830430	24582	intronic	0.00729831
rs3016890	SNX31	1.07e-06	111	228	155	31.211	41.6074	112.741	C	T	8	101666787	-4894	intergenic	0.54982
rs11153277	KIAA1919	1.35e-06	76	167	251	205.853	199.208	161.344	C	A	6	111580561	80	promoter	0.889137
rs2244468	RPL12	1.46e-06	181	230	83	53057.1	44910.2	35525.3	A	G	9	130215279	-1568	promoter	0.665587
rs2977998	ENDOG	1.72e-06	54	194	246	768.627	814.87	1111.29	T	C	9	131580570	-208	promoter	0.0393112
rs10445014	C16orf80	1.73e-06	14	56	424	831.696	1150.21	1171.46	G	A	16	58160974	2322	intronic	0.91103
rs6644	ADSSL1	1.77e-06	124	242	128	391.736	345.491	278.625	A	G	14	105213343	22810	intronic	0.0939424
rs2500432	PYGB	1.81e-06	183	218	93	20272.9	18808.8	16127.8	A	C	20	25290512	61807	intergenic	0.0470947
rs1963273	FMO4	2.09e-06	249	192	53	123.203	151.025	186.821	C	T	1	171322446	38961	intergenic	0.589951
rs1123169	FAM104A	2.14e-06	133	240	121	1594.78	1684.04	1823.95	C	T	17	71227671	862	promoter	0.749844
rs3740765	B3GNT6	2.16e-06	272	199	23	771.654	337.282	62.9207	G	A	11	76731050	-14384	intergenic	0.391274
rs10766969	SVIP	2.31e-06	189	225	80	1442.61	1355.31	1200.91	A	G	11	22849952	1430	promoter	0.982787
rs1784460	HMBS	2.56e-06	89	223	182	1336.49	1250.92	1044.19	A	T	11	118938371	-17215	intergenic	0.125826
rs10476969	GM2A	2.6e-06	402	83	9	4422.81	4107.93	3180.71	G	A	5	150662306	29694	intergenic	0.153025
rs11648221	ZFP1	3.12e-06	214	206	74	318.194	321.423	267.88	C	A	16	75182089	-331	promoter	0.323191
rs2297492	C10orf25	3.61e-06	11	89	394	79.041	97.5519	114.642	C	T	10	45491371	5099	intergenic	0.73468
rs3210683	SNUPN	3.81e-06	23	171	300	985.554	1113.71	1217.79	A	G	15	75890612	27834	intronic	0.08165
rs9584288	ABCC4	4.19e-06	243	181	70	27872.1	35149	39235.8	A	G	13	95920458	33229	intronic	0.423885
rs1620675	CRBN	4.49e-06	77	210	207	1662.82	1516.89	1465.3	T	G	3	3192927	28474	intronic	0.415431
rs2180174	MRPS10	4.7e-06	89	233	172	1424.85	1564.98	1775.03	T	C	6	42167970	17663	intergenic	0.618067
rs2491101	ZNF79	6.4e-06	113	235	146	242.424	252.729	269.478	T	C	9	130215249	28597	intergenic	0.850551
rs1121592	GJC3	6.64e-06	92	236	166	37.3447	51.5896	56.3792	C	T	7	99523631	3612	intronic	0.0300179
rs220376	ZNF263	6.69e-06	26	196	272	2207.3	1947.95	1810.8	T	G	16	3328518	-4968	intergenic	0.108256
rs9380618	PPIL1	7.1e-06	119	224	151	1527.79	1395.25	1181.2	A	G	6	36853543	-10743	intergenic	0.222647
rs4732830	ELP3	7.26e-06	169	161	164	1522.86	1491.36	1313.74	G	A	8	27998375	47792	intronic	NA
rs7830860	EIF3H	8.29e-06	412	63	19	10766.8	10694.7	16610.4	C	T	8	117652174	115888	intergenic	0.750504
rs11568311	CES2	9.83e-06	13	55	426	1973.47	2760.09	2836.44	A	G	16	66971257	2911	intronic	0.946268
rs6057110	ANKRD5	9.91e-06	19	149	326	298.671	368.541	414.844	G	C	20	10016207	511	promoter	0.0107693
rs11672054	B3GNT3	1.01e-05	401	83	10	185.377	94.0163	61.6829	G	A	19	17902177	-3741	intergenic	0.83239
rs387142	TMEM220	1.08e-05	165	221	108	1103.49	1670.02	1768.89	T	C	17	10617314	16332	intronic	0.803511
rs10489436	H6PD	1.18e-05	19	111	364	3803.18	4960.54	5199.36	G	A	1	9285721	-9141	intergenic	0.984538
rs4889476	MPHOSPH6	1.31e-05	127	170	197	469.986	497.442	421.825	G	C	16	82186383	17446	intronic	0.582122
rs3740765	ACER3	1.44e-05	272	199	23	1473.15	1128.79	665.249	G	A	11	76731050	159134	intronic	0.244446
rs16940445	TTC39C	1.52e-05	390	93	11	769.366	697.37	381.854	A	T	18	21632249	59513	intronic	0.835775
rs4128191	IFT122	1.59e-05	380	103	11	1400.21	1264.19	1064.23	G	T	3	129143077	-15890	intergenic	0.834453
rs7107152	PCSK7	1.67e-05	269	171	54	1561.93	1696.73	1875.28	G	A	11	117056080	46731	intergenic	0.743064
rs6514065	ZSWIM1	2.06e-05	107	212	175	819.156	740.706	701.824	C	G	20	44496819	-13028	intergenic	0.932367
rs594466	NEK10	2.12e-05	74	196	224	52.8217	40.1461	29.9068	T	C	3	27362069	48843	intronic	0.991627
rs2708861	HUS1	2.4e-05	121	242	131	786.304	821.237	949.439	G	T	7	48016717	2505	intronic	0.0705931
rs6760963	MLPH	2.98e-05	70	180	244	14956.9	18063.2	20166.2	C	T	2	238398268	2391	intronic	0.524684
rs12467120	NDUFA10	3.7e-05	55	214	225	4963.9	4637.87	4294.95	A	G	2	240894275	70544	intergenic	0.384987
rs10794583	ACADSB	4.09e-05	264	165	65	5844.22	4820.65	4848.75	T	G	10	124774439	6011	intronic	0.796081
rs10860831	CCDC53	4.23e-05	269	184	41	1090.58	979.402	925.212	G	T	12	102409546	46353	intronic	0.17238
rs1784460	VPS11	4.44e-05	89	223	182	2315.34	2444.45	2616.07	A	T	11	118938371	-121	promoter	0.249419
rs1650648	MSH3	5.48e-05	53	156	285	939.474	995.998	1130.42	A	T	5	79968258	17965	intronic	0.600895
rs10224488	STEAP2	5.53e-05	131	235	128	30900	36956.2	40831.5	T	C	7	89810261	-30738	intergenic	0.429556
rs10095192	ELP3	5.69e-05	149	157	188	1328.04	1506.45	1481.58	T	A	8	28005366	54783	intronic	NA
rs17206686	HSD17B14	5.8e-05	359	117	18	793.784	588.793	368.237	A	G	19	49356317	-16383	intergenic	0.0195697
rs12048110	CREG1	6.18e-05	56	203	235	4015.57	4422.61	4631.52	T	C	1	167512098	10958	intronic	0.72028
rs6644	AKT1	6.82e-05	124	242	128	12743	13336.3	14391.5	A	G	14	105213343	46595	intergenic	0.580053
rs2467933	TOP1MT	7.32e-05	45	89	360	1781.24	1342.18	1342.88	G	C	8	144428185	-11135	intergenic	0.30191
rs411817	RFESD	7.35e-05	79	180	235	73.0316	80.3249	87.4472	G	A	5	94977654	-4826	intergenic	0.475459
rs2335897	ZNF682	7.7e-05	24	172	298	319.312	269.635	244.965	T	C	19	20150456	-392	promoter	0.0158486
rs2938004	CTBP2	8.12e-05	108	218	168	4665.39	5362.12	5463.63	G	A	10	126718350	-1897	promoter	0.581465
rs6592695	ACER3	8.78e-05	464	20	10	1340.01	656.438	573.299	A	T	11	76731525	159609	intronic	0.244446
rs10150747	CCDC85C	0.00010144	122	219	153	3606.57	3354.47	3008.67	G	A	14	100022348	48379	intronic	0.516437
rs3900792	PILRA	0.000106422	317	157	20	132.93	165.517	194.339	G	C	7	100004577	33510	intergenic	0.0542661
rs9471810	MRPS10	0.00010667	272	171	51	1700.68	1520.44	1454.43	A	T	6	42185712	-79	promoter	0.618067
rs7117544	MPZL2	0.000107992	28	157	309	2384.49	3248.41	3549.9	C	A	11	118117938	17313	intergenic	0.473847
rs6783500	PDCD6IP	0.000113924	302	165	27	8116.47	7476.78	6858.71	T	C	3	33917150	77088	intergenic	0.0679575
rs6721082	TTC27	0.000125742	155	234	105	984.82	965.151	868.321	T	C	2	32952469	99383	intronic	0.00951477
rs853195	TADA2A	0.000134345	70	212	212	365.242	347.269	315.782	C	A	17	35848255	81279	intergenic	0.607714
rs2377301	CANT1	0.000146256	10	88	396	15488.4	18313.3	21249.6	T	C	17	76994369	11530	intronic	0.747402
rs1822829	IQCH	0.000149206	132	232	130	81.4811	89.4215	104.3	T	C	15	67524950	-22187	intergenic	0.569531
rs792508	NIPSNAP3A	0.000156271	201	202	91	1250.6	1379.47	1508.41	A	G	9	107503369	-6599	intergenic	0.00424792
rs7785217	EXOC4	0.000175921	107	258	129	2926.55	3183.31	3225.22	T	C	7	133146663	208841	intronic	0.609545
rs10150666	CCDC85C	0.000187789	147	221	126	3020.74	3312.74	3641.23	T	C	14	100022406	48321	intronic	0.516437
rs9320208	PDSS2	0.00019644	312	141	41	1889.22	2154.38	1350.76	A	G	6	107552480	228299	intronic	0.0980381
rs10795452	TRDMT1	0.000250332	55	214	225	259.626	302.904	306.393	A	C	10	17192712	51358	intronic	0.48111
rs9534077	GTF2F2	0.000268037	321	134	39	829.269	904.948	728.066	A	T	13	45816024	121394	intronic	0.131336
rs8108118	ZNF615	0.000268179	392	86	16	2863.57	2148.11	1999.71	G	A	19	52511217	266	promoter	0.870764
rs1975622	MCPH1	0.000283226	45	190	259	805.64	840.45	924.446	T	C	8	6460188	196076	intronic	0.211904
rs2563335	WDR55	0.00031356	102	231	161	1283.62	1205.52	1138.81	A	C	5	140044292	-91	promoter	0.405404
rs7864363	SMU1	0.000319506	172	203	119	3691.05	3791.43	3949.53	G	C	9	33022000	54714	intergenic	0.304706
rs9419406	BNIP3	0.000336502	112	241	141	4737.34	5548.94	5450.34	C	A	10	133811201	-15766	intergenic	0.830861
rs11739953	ARHGEF37	0.000336674	113	247	134	4688.22	3976.91	3889.3	A	C	5	149020605	59471	intergenic	0.883119
rs11135865	KCTD9	0.000390338	40	125	329	901.086	1182.59	1079.2	A	G	8	25310275	5709	intronic	NA
rs3801948	BCAP29	0.000414953	248	196	50	3841.21	3643.85	3130.2	A	T	7	107238447	18026	intronic	0.456937
rs9925556	PRSS22	0.000425436	248	202	44	558.664	495.981	376.401	T	C	16	2880105	28066	intergenic	0.00489437
rs229535	C1QTNF6	0.000441847	35	150	309	308.483	392.906	417.951	T	G	22	37588566	-4236	intergenic	0.0270996
rs9505356	EEF1E1	0.000477668	153	224	117	864.167	775.915	752.735	C	T	6	8083978	18850	intronic	0.081924
rs6822371	SLC39A8	0.00063655	63	230	201	1308.6	1526.35	1831.12	A	C	4	103233207	33203	intronic	0.0924069
rs10032423	FAM47E	0.000640545	182	225	87	354.929	403.513	423.853	C	T	4	77140733	5541	intronic	0.422507
rs1620675	TRNT1	0.000645976	77	210	207	1354.03	1298.25	1100.14	T	G	3	3192927	24328	intergenic	0.0020928
rs2735515	ZNF213	0.000771199	69	212	213	1582.49	1454.63	1376.64	A	G	16	3200660	15604	intergenic	0.408263
rs11985254	CHMP4C	0.000772572	187	58	249	1990.63	1769.44	1505.15	T	C	8	82692899	48212	intergenic	0.020579
rs891386	NPC1	0.000806964	184	234	76	1329.26	1459.68	1580.05	T	G	18	21103971	62610	intergenic	0.0698315
rs10760213	LHX6	0.000860716	218	201	75	214.576	193.931	171.488	G	A	9	124980130	3889	intronic	0.699223
rs2401138	RERE	0.000867247	222	207	65	18472.7	18648.7	15611.4	C	G	1	8704059	173640	intronic	0.0447885
rs11870439	NXN	0.00100661	243	192	59	4150.23	4249.83	3582.85	G	T	17	833790	-66439	intergenic	0.0157918
rs12967229	TWSG1	0.00106077	149	234	111	3396.33	3447.41	2926.75	G	C	18	9366501	31737	intronic	0.560059
rs7187579	TERF2	0.00107894	28	126	340	1136.08	1361.04	1359.12	T	C	16	69384859	35015	intergenic	0.401668
rs12502059	PAPSS1	0.00118428	336	147	11	5870.32	5217.45	3992.76	G	A	4	108605212	36207	intronic	0.441755
rs2294873	MEAF6	0.00123532	370	111	13	6765.29	6289.1	4153.44	A	G	1	37961613	18751	intronic	0.747573
rs3923394	TDRKH	0.00123592	64	223	207	963.246	1000.01	1164.5	C	A	1	151748425	14585	intronic	0.334326
rs11617748	USPL1	0.00123997	165	213	116	856.539	821.938	771.54	T	G	13	31222870	31041	intronic	0.73442
rs11240607	ZC3H11A	0.00130498	394	90	10	7346.07	7199.95	5626.63	T	C	1	203829738	64988	intergenic	0.0565746
rs11626813	PTGR2	0.00131762	77	239	178	1216.91	1142.5	1051.37	C	T	14	74355678	37145	intergenic	0.772766
rs7913970	MPP7	0.00137113	308	160	26	1532.04	1348.9	1120.04	T	C	10	28508604	62463	intronic	0.276027
rs643300	MOCOS	0.00139958	244	190	60	149.275	171.288	191.059	G	A	18	33845200	77721	intronic	0.943211
rs11699339	BCAS1	0.00149886	96	228	170	4421.25	3594.19	3485.5	T	C	20	52688306	-1002	promoter	0.399669
rs4729568	ZSCAN21	0.0015333	166	228	100	523.994	559.257	589.324	C	T	7	99639445	-7971	intergenic	0.776728
rs9415068	DNAJB12	0.00157342	81	219	194	3679.85	3501.46	3351.61	T	C	10	74113333	1574	promoter	0.579019
rs2456046	ETFA	0.00160207	132	238	124	3597.92	3489.79	3185.24	A	G	15	76489113	114697	intergenic	0.00285274
rs7094698	PFKP	0.00168598	52	211	231	2746.32	3154.07	3412.58	A	G	10	3183747	74036	intergenic	0.877295
rs40192	COMMD10	0.0017125	186	204	104	1009.03	1108.25	1122.35	C	T	5	115629523	208797	intergenic	0.0564826
rs11489585	RSBN1L	0.00171273	271	187	36	698.739	778.882	836.378	A	G	7	77314852	-10890	intergenic	0.143331
rs9851731	ATP6V1A	0.00176575	69	207	218	4747.02	4455.89	4198.01	A	G	3	113502651	36786	intronic	0.0114749
rs7175851	RORA	0.00184855	16	90	388	506.563	692.966	729.499	G	C	15	60907848	-23141	intergenic	0.430479
rs11568311	FAM96B	0.00196462	13	55	426	1358.76	2293.11	2021.27	A	G	16	66971257	-2931	intergenic	0.0102747
rs4290197	PRR5L	0.00207726	101	221	172	116.693	145.01	141.85	C	T	11	36339673	21949	intronic	0.176548
rs503037	ZDHHC5	0.00209836	30	198	266	6727.75	6213.05	5951.67	T	C	11	57436530	1057	promoter	0.835704
rs7963747	CHPT1	0.00210996	104	237	153	3120.11	2801.88	2558.42	C	T	12	102162104	70688	intergenic	0.352907
rs12047502	CCDC30	0.00211118	19	161	314	105.03	125.692	136.921	A	G	1	42928730	-71829	intergenic	0.053774
rs12137160	CAPZB	0.00216402	281	179	34	12405.7	12684.7	10751.6	C	T	1	19763379	48687	intronic	0.136651
rs2491101	RPL12	0.00217908	113	235	146	54048.9	45979.8	40880.2	T	C	9	130215249	-1538	promoter	0.665587
rs7088203	ASCC1	0.00222	442	43	9	836.564	750.501	616.989	A	G	10	73946588	29611	intronic	0.472675
rs11247571	ABR	0.00222637	218	216	60	4074.78	4133.44	3681.58	A	G	17	908502	182114	intronic	0.368414
rs12482500	C2CD2	0.00233173	279	178	37	2586.97	2661.42	2217.33	T	C	21	43353610	-6811	intergenic	0.668566
rs6494387	TPM1	0.00250835	60	209	225	30136.9	23460.3	20659.8	A	G	15	63345526	10689	intronic	NA
rs3007316	SCCPDH	0.00256611	234	197	63	5303.64	5172.12	4589.48	C	T	1	246873394	-13983	intergenic	0.108567
rs796173	TSEN2	0.00256773	152	222	120	465.212	455.665	421.284	A	G	3	12564302	38372	intronic	0.0118957
rs1904428	RAB30	0.00263886	142	245	107	167.152	190.082	236.011	A	C	11	82718252	64632	intronic	0.0559707
rs4966009	IGF1R	0.00267668	204	211	79	7857.67	8974.38	10909.3	C	T	15	99203496	10736	intronic	0.212166
rs12039319	EXTL2	0.00270017	184	227	83	1169.92	1149.84	974.431	C	T	1	101340134	20284	intronic	0.847152
rs9790808	SRD5A3	0.0028796	104	256	134	1141.09	1027.85	961.431	G	A	4	56214596	2209	intronic	0.14991
rs7187579	NIP7	0.00296209	28	126	340	779.835	930.902	937.93	T	C	16	69384859	11445	intergenic	0.294299
rs7086803	VTI1A	0.00309016	24	76	394	659.467	721.207	758.286	A	G	10	114498476	291721	intronic	0.393948
rs2213872	F5	0.00311026	261	183	50	4737.19	3005.72	2701.84	G	A	1	169543750	12019	intronic	0.623526
rs11249073	GRHL3	0.00311412	170	227	97	137.038	129.874	85.0027	G	C	1	24621301	-24510	intergenic	0.30473
rs11626813	ZNF410	0.00319026	77	239	178	1903.77	1961.69	2038.58	C	T	14	74355678	2361	intronic	0.841242
rs17774188	NDUFA9	0.00322269	408	76	10	2681.91	2856.87	2101.6	G	A	12	4714035	-44228	intergenic	0.200309
rs6877133	IQGAP2	0.00338868	36	175	283	4814.62	6359.35	6516.18	G	T	5	75767268	68120	intronic	0.800047
rs10975789	KDM4C	0.00343777	305	158	31	1209.59	1266.57	1404.97	A	C	9	6712314	-8548	intergenic	0.184832
rs10794583	IKZF5	0.00376832	264	165	65	1250.51	1169.93	1130.21	T	G	10	124774439	-6128	intergenic	0.599768
rs16908204	DUSP16	0.00377132	421	65	8	5478.44	5757.84	3509.91	T	G	12	12675854	39594	intronic	0.933977
rs6514065	ZSWIM3	0.0038254	107	212	175	296.805	269.128	254.415	C	G	20	44496819	10600	intronic	0.62059
rs2282763	SLBP	0.00430341	293	163	38	2052.98	1941.67	1756.66	A	C	4	1728120	-14090	intergenic	0.0649336
rs13090196	GYG1	0.00442317	230	213	51	3293.83	3050.99	2891.94	C	G	3	148755934	46740	intergenic	0.627106
rs7793613	BCAP29	0.00443886	250	186	58	3827.85	3645.74	3245.74	G	A	7	107250484	30063	intronic	0.456937
rs2454107	PCYOX1L	0.00450172	140	228	126	1068.02	1007.81	932.051	A	T	5	148737214	-355	promoter	0.877373
rs11240609	ZC3H11A	0.00456151	388	97	9	7354.86	7146.08	5751.04	G	A	1	203831261	66511	intergenic	0.0565746
rs6702939	GIPC2	0.0046411	263	193	38	82.8586	70.1468	53.469	T	G	1	78504411	-7177	intergenic	0.270756
rs934778	EFR3B	0.00488816	48	176	270	62.2957	91.1074	85.1293	G	A	2	25389224	124252	intergenic	0.637853
rs2076022	GATC	0.00529716	90	229	175	96.6063	81.5283	74.2348	T	C	12	120875790	-8450	intergenic	0.0554226
rs2845804	HLCS	0.00532807	144	227	123	3053.84	3064.4	2718.32	C	A	21	38129122	224142	intronic	0.272241
rs9904341	AFMID	0.00582603	228	208	58	2130.04	1909.09	1760.09	G	C	17	76210367	26970	intergenic	0.892143
rs868868	TDRKH	0.00587646	53	225	216	961.413	1000.5	1155.71	T	C	1	151762108	902	promoter	0.334326
rs1704645	CATSPERB	0.00605897	233	205	56	34.4408	40.1018	50.6312	C	T	14	92075644	122769	intronic	0.760284
rs10936845	NAALADL2	0.00652566	9	82	403	1105.31	1514.8	1972.37	A	G	3	175064809	487699	intronic	0.0206792
rs11149647	ATP2C2	0.00653387	218	192	84	2148.44	2016.87	1698.91	C	T	16	84390658	-11474	intergenic	0.908223
rs8069005	CPD	0.00697466	459	26	9	8206.67	7045.98	5100.17	C	A	17	28804281	98340	intergenic	0.411876
rs6552923	SORBS2	0.00735623	211	231	52	4158.68	4359.12	4960.97	A	G	4	186732037	-153914	intergenic	0.0939007
rs4966008	IGF1R	0.0073603	78	212	204	10877.9	8927.72	7927.67	T	C	15	99203445	10685	intronic	0.212166
rs399283	LYRM4	0.00749828	50	211	233	800.367	972.865	959.722	A	C	6	5206261	54911	intronic	0.233292
rs6656726	TRIM33	0.0075681	43	188	263	2835.01	3191.64	3377.38	A	G	1	115000060	53721	intronic	0.17472
rs4946724	PRDM1	0.0075883	382	97	15	446.527	408.923	273.308	C	T	6	106538695	4501	intronic	0.239032
rs4819133	PCBP3	0.00795192	161	240	93	108.476	99.7819	73.6447	A	G	21	47041553	-228321	intergenic	0.715103
rs3794974	RPS5	0.00826137	55	192	247	36324.6	44452	47063.7	T	C	19	58897652	-983	promoter	0.739639
rs12137162	CAPZB	0.00847844	279	181	34	12383.5	12693.2	10872.6	C	A	1	19763396	48670	intronic	0.136651
rs8061200	VAC14	0.00859752	32	173	289	1846.2	2189.9	2144.69	G	A	16	70823505	11556	intronic	0.0109574
rs17152366	PINX1	0.0086934	27	83	384	172.468	224.823	220.966	C	T	8	10630668	66631	intronic	0.0882102
rs6899987	WTAP	0.00904846	274	184	36	4504.18	5345.38	5649.03	T	C	6	160161628	13477	intronic	0.270761
rs2568498	IREB2	0.0101508	114	251	129	2488.54	2707.92	2897.08	T	A	15	78721932	-8585	intergenic	0.180109
rs12938215	TADA2A	0.0104922	316	157	21	342.774	331.133	277.574	G	A	17	35813380	46404	intronic	0.607714
rs912353	PSMB7	0.0104939	87	219	188	5403.39	5874.69	6334.52	T	G	9	127119356	58365	intronic	0.68615
rs11029779	NUP98	0.0109247	119	257	118	5659.46	5563.2	5159.88	G	A	11	3815536	3486	intronic	0.963366
rs1250105	CTBP1	0.0111087	71	211	212	8692.12	8063.31	7709.02	C	T	4	1203265	39643	intergenic	0.473695
rs3008634	AIDA	0.0113097	365	92	37	3223.89	2564.64	2174.58	C	T	1	222845411	40453	intronic	0.0417312
rs578300	SLC35F2	0.0113723	103	247	144	4770.19	3996.92	3866.7	C	A	11	107701784	28130	intronic	0.677832
rs6793160	LRRC34	0.0114955	108	210	176	72.3604	75.6518	84.3128	T	G	3	169535266	-4692	intergenic	0.599024
rs2631372	SLC22A4	0.0116498	64	189	241	304.079	275.357	225.207	C	G	5	131703578	73434	intergenic	0.942388
rs6118307	PLCB1	0.0116736	197	215	82	1030.18	1045.58	1239.77	G	A	20	8738817	625522	intronic	0.711386
rs939269	PTK2B	0.0117271	290	137	67	2997.72	2953.11	2581.82	A	T	8	27181456	12458	intronic	0.311949
rs3755718	ARL6IP5	0.0130023	101	206	187	11343.7	10658.6	10049.5	C	T	3	69128682	-5407	intergenic	0.769514
rs472691	PAK1	0.0131951	277	173	44	1880.36	1798.17	1532.24	G	C	11	77103998	81110	intronic	0.795945
rs1818033	GRM7	0.0132719	235	200	59	125.062	90.1801	18.0607	C	G	3	7202533	299732	intronic	0.176757
rs1320961	MYB	0.013352	258	201	35	492.793	424.324	361.451	A	T	6	135498252	-4200	intergenic	0.852415
rs2659051	KLK15	0.0137634	21	178	295	144.706	316.389	365.669	C	G	19	51345568	-10789	intergenic	0.376669
rs6678087	DNAH14	0.0138656	115	227	152	207.485	182.71	177.939	C	T	1	225610861	493506	intergenic	0.121211
rs17534001	C22orf29	0.0139714	15	77	402	1832.72	2027.75	2185.35	A	G	22	19842310	61	promoter	0.497606
rs2753922	GPLD1	0.0142018	223	211	60	59.0452	56.3894	38.2564	G	A	6	24417666	72184	intergenic	0.544896
rs155050	CAST	0.0142085	52	171	271	8704.54	9813.65	9899.37	G	A	5	95977747	-19993	intergenic	0.412452
rs1891805	PMVK	0.0144197	400	74	20	3064.27	2857.55	2193.89	T	C	1	154904840	4644	intronic	0.325871
rs7773913	BTN2A1	0.0144347	438	42	14	960.323	1025.49	1154.48	C	T	6	26473983	15831	intergenic	0.507558
rs7324557	MIPEP	0.0147725	46	231	217	2325.68	3606.98	4177.07	A	G	13	24296862	166725	intergenic	0.158143
rs1560216	TUSC3	0.0153109	356	111	27	4588.43	4204.67	3548.25	G	A	8	15424898	27303	intronic	0.0109175
rs9904534	ALOX15B	0.0165061	325	130	39	13453.3	14117.5	6118.76	G	C	17	7970339	27982	intergenic	0.599401
rs10783232	ASB8	0.0166281	15	133	346	1547.8	1750.11	1767.92	A	G	12	48583491	-32114	intergenic	0.569389
rs4631830	MSMB	0.0171765	114	206	174	57185.4	80674.6	100357	C	T	10	51543344	-6208	intergenic	0.0973764
rs2443168	SRP68	0.0173777	120	216	158	4393.76	4446.86	4642.16	A	T	17	74066447	2160	intronic	0.106945
rs590580	AMICA1	0.0176635	175	217	102	366.212	317.28	268.497	G	A	11	118066104	29705	intronic	0.500827
rs2892713	ABCC4	0.019004	364	112	18	33102.6	31148.5	19078.6	C	T	13	95889241	64446	intronic	0.423885
rs1744053	IL20RA	0.0194227	463	21	10	1571.79	1232.24	896.104	G	A	6	137308869	57429	intergenic	0.494073
rs766745	PHLDB2	0.0195043	62	185	247	1330.98	1745.34	1721.82	T	A	3	111673636	222310	intronic	0.0655583
rs5758951	ARFGAP3	0.0196533	89	236	169	10502.7	9719.22	9144.85	G	A	22	43197034	56374	intronic	0.416794
rs2377301	LGALS3BP	0.0214162	10	88	396	7282.45	14137.4	14028.2	T	C	17	76994369	-18308	intergenic	0.60775
rs3816577	STX8	0.0216067	297	171	26	815.796	849.923	635.383	C	T	17	9348596	130679	intronic	0.21529
rs17674751	SPATA17	0.0226792	155	244	95	79.5285	81.7543	102.8	T	G	1	217898239	93545	intronic	0.2527
rs3824721	PAPSS2	0.0227165	41	137	316	456.985	470.782	604.501	C	G	10	89454316	34841	intronic	0.261396
rs1476161	AURKB	0.0233013	138	180	176	131.133	95.3747	83.5335	A	G	17	8090908	23036	intergenic	0.0518166
rs3731817	IMMT	0.0236433	19	133	342	2970.63	3255.54	3362	T	C	2	86442548	-19655	intergenic	0.00288933
rs11718426	CSTA	0.0236851	266	199	29	277.517	326.793	154.532	T	C	3	122032436	-11574	intergenic	0.624458
rs12631116	TNK2	0.0249886	303	171	20	4638.92	4542.23	3695.31	C	G	3	195582961	52919	intergenic	0.395372
rs6046489	RIN2	0.0258301	350	121	23	2174.83	2204.59	1616.18	T	C	20	19945493	78329	intronic	0.587685
rs246710	PCDHB7	0.0260069	96	237	161	133.435	181.217	188.677	T	G	5	140528720	-23522	intergenic	0.967495
rs12092071	SSBP3	0.0261161	293	172	29	2856.79	2840.9	2391.47	C	T	1	54810970	61009	intronic	0.0685371
rs1242112	LGMN	0.0261234	78	237	179	7631.22	7017.25	6615.65	A	G	14	93191013	24034	intronic	0.0503155
rs12302103	DUSP16	0.0263517	301	163	30	5462.72	5689.37	4570.55	G	A	12	12729316	-13868	intergenic	0.933977
rs229535	IL2RB	0.0266391	35	150	309	284.974	304.551	387.086	T	G	22	37588566	-42604	intergenic	0.0805831
rs3743046	PLEKHO2	0.0271098	183	231	80	1614.9	1504.92	1368.37	C	A	15	65117822	-16259	intergenic	0.052215
rs2302465	BST1	0.027674	403	85	6	65.6601	55.7437	31.5341	G	A	4	15709192	4620	intronic	0.166515
rs6928448	SNX14	0.0278805	436	50	8	2236.84	2282.56	1459.12	G	A	6	86289415	14214	intronic	0.226884
rs10899345	ACER3	0.0283161	195	221	78	1393.72	1315.15	1002.61	A	G	11	76747519	175603	intergenic	0.244446
rs7699064	PDE5A	0.0285366	45	187	262	2506.23	3292.62	3408.6	T	C	4	120428309	120930	intronic	0.25266
rs7035879	RFX3	0.0285943	6	54	434	129.569	366.083	266.693	T	C	9	3517533	8450	intronic	0.458353
rs10262191	MNX1	0.0290009	10	121	363	53.6373	99.3332	135.339	A	C	7	156804510	-1163	promoter	0.139552
rs1196781	C12orf75	0.0292925	89	233	172	1183.2	1025.65	917.361	A	G	12	105627084	-97329	intergenic	NA
rs6699769	GIPC2	0.0302303	26	151	317	52.4951	70.4173	80.0129	G	A	1	78504264	-7324	intergenic	0.270756
rs1341051	PDCD4	0.0307155	55	166	273	7877.15	9045.86	9259.55	G	C	10	112614210	-17342	intergenic	0.267501
rs6592695	B3GNT6	0.0316727	464	20	10	595.515	96.7471	20.2564	A	T	11	76731525	-13909	intergenic	0.391274
rs339331	RFX6	0.0324171	263	186	45	116.635	69.6499	22.6036	T	C	6	117210052	11677	intronic	0.772171
rs10864284	NPHP4	0.0331477	300	166	28	532.507	503.851	445.131	G	C	1	6009296	43237	intronic	0.0143545
rs12252890	PTPRE	0.0343501	407	80	7	296.224	282.335	163.193	T	C	10	129880141	174817	intronic	0.790277
rs4781678	NDE1	0.0347515	76	228	190	696.107	775.773	809.874	C	A	16	15747112	9989	intronic	NA
rs3731817	MRPL35	0.034811	19	133	342	1494.61	1564.31	1628.59	T	C	2	86442548	15993	intergenic	0.970009
rs11147511	KL	0.0360744	7	70	417	347.271	963.81	1546.54	G	A	13	33665058	74488	intergenic	0.53163
rs12360799	LYVE1	0.0371112	77	227	190	62.9513	90.0014	99.8612	G	C	11	10655021	-64656	intergenic	NA
rs17675073	ELOVL2	0.0373609	11	111	372	1101.24	1322.92	1943.73	A	G	6	11008649	35975	intronic	0.502933
rs10899346	ACER3	0.0378025	78	218	198	1002.61	1327.1	1379.37	T	A	11	76747625	175709	intergenic	0.244446
rs9393808	ZNF204P	0.0384715	302	155	37	294.489	265.85	462.122	G	A	6	27300740	38564	intergenic	0.419275
rs2070722	C5orf56	0.0386431	238	203	53	206.199	193.983	174.214	A	C	5	131824486	78022	intergenic	0.767295
rs6569287	SMPDL3A	0.0390935	365	105	24	1604.95	1356.67	1062.64	T	C	6	123124598	14628	intronic	0.203321
rs9596148	RCBTB1	0.0396553	35	123	336	1298.66	1730.3	1704.71	C	T	13	50135308	24411	intronic	0.0762902
rs7077735	BMPR1A	0.0398972	34	111	349	1495.11	1620.4	1789.02	G	C	10	88534968	18573	intronic	0.876487
rs17069328	RCBTB1	0.0417341	31	122	341	1333.5	1743.22	1692.23	C	T	13	50135204	24515	intronic	0.0762902
rs6840253	PDE6B	0.0427135	369	116	9	115.559	96.984	59.8654	A	G	4	686563	67201	intergenic	0.528089
rs2377301	C1QTNF1	0.0452395	10	88	396	800.093	1417.25	1498.11	T	C	17	76994369	-25881	intergenic	0.245703
rs658087	IP6K3	0.0457061	392	95	7	104.442	85.1732	23.9985	T	A	6	33665020	49742	intergenic	0.35441
rs12220092	IPMK	0.0461449	342	127	25	60.2345	54.0834	37.6819	T	C	10	59930849	96845	intergenic	0.332059
rs3776309	ARHGAP26	0.0464472	397	85	12	1060.2	1069.58	682.682	T	G	5	142488144	337853	intronic	0.673234
rs11200905	CDHR1	0.0469357	39	156	299	43.9844	71.9421	65.237	A	G	10	85939031	-15380	intergenic	NA
rs11980923	GTPBP10	0.0473741	5	16	473	475.974	626.296	657.782	C	T	7	90036873	60895	intergenic	0.0264531
